# Supplementary material for: Diversity Outbred Mice at 21: Maintaining Allelic Variation in the Face of Selection
Source: G3 (Bethesda). 2016 Sep 29;6(12):3893–902. doi: 10.1534/g3.116.035527 (PMC5144960; doi:10.1534/g3.116.035527)
Supplement: Supplementary file 1 [file 3893FileS1.xlsx]

## Sheet: ALL
ID_UNIQUE	ID_FILE	ID_TYPE	GENERATION	DATE	F_LINEAGE	M_LINEAGE	TOT_1	F_1	M_1	TOT_2	F_2	M_2	TOT_3	F_3	M_3	GENO_ORIG	GENO_CONFIRM	F_GENO_ORIG	M_GENO_ORIG	F_GENO_CONFIRM	M_GENO_CONFIRM	CATEGORY	COMMENTS
G60001A	G60001	A	G6				8	3	4	9	5	4										PRODUCTIVE
G60002A	G60002	A	G6				10	5	4	15	9	6										PRODUCTIVE
G60003A	G60003	A	G6				9	4	4	13	7	6										PRODUCTIVE
G60004A	G60004	A	G6				7	2	4	8	4	4										PRODUCTIVE
G60005A	G60005	A	G6				9	3	4	11	5	6										PRODUCTIVE
G60006A	G60006	A	G6				9	4	5	7	3	4										PRODUCTIVE
G60007A	G60007	A	G6				9	6	3	10	5	5										PRODUCTIVE
G60008A	G60008	A	G6				6	3	3	10	6	4										PRODUCTIVE
G60009A	G60009	A	G6				9	3	3	5	0	0										PRODUCTIVE
G60010A	G60010	A	G6				7	4	3	10	5	5										PRODUCTIVE
G60011A	G60011	A	G6				9	4	5	9	4	5										PRODUCTIVE
G60012A	G60012	A	G6				9	5	3		0	0										PRODUCTIVE
G60013A	G60013	A	G6				9	3	6	6	2	4										PRODUCTIVE
G60014A	G60014	A	G6				8	3	5	8	3	5										PRODUCTIVE
G60015A	G60015	A	G6				7	4	3	6	3	3										PRODUCTIVE
G60016A	G60016	A	G6				4	3	1	6	0	0										PRODUCTIVE
G60017A	G60017	A	G6				8	3	5	12	6	6										PRODUCTIVE
G60018A	G60018	A	G6				10	5	5	11	3	8										PRODUCTIVE
G60019A	G60019	A	G6				10	6	4	14	7	7										PRODUCTIVE
G60020A	G60020	A	G6				2	1	1	8	2	6										PRODUCTIVE
G60021A	G60021	A	G6				7	5	2		0	0										PRODUCTIVE
G60022A	G60022	A	G6				8	3	5	9	5	4										PRODUCTIVE
G60023A	G60023	A	G6				10	3	6	10	7	3										PRODUCTIVE
G60024A	G60024	A	G6				11	8	3	11	0	0										PRODUCTIVE
G60025A	G60025	A	G6				7	5	2	7	3	4										PRODUCTIVE
G60026A	G60026	A	G6				8	3	5	5	0	0										PRODUCTIVE
G60027A	G60027	A	G6				11	4	6	10	5	5										PRODUCTIVE
G60028A	G60028	A	G6				7	4	3	8	5	3										PRODUCTIVE
G60029A	G60029	A	G6				6	4	2	9	1	8										PRODUCTIVE
G60030A	G60030	A	G6				11	5	6	10	3	7										PRODUCTIVE
G60031A	G60031	A	G6				8	3	5	10	4	6										PRODUCTIVE
G60032A	G60032	A	G6				1	1	0	3	1	2										PRODUCTIVE
G60033A	G60033	A	G6				4	2	2	8	6	2										PRODUCTIVE
G60034A	G60034	A	G6				9	5	4	9	5	4										PRODUCTIVE
G60035A	G60035	A	G6				7	4	3	7	0	0										PRODUCTIVE
G60036A	G60036	A	G6				7	3	4	6	3	3										PRODUCTIVE
G60037A	G60037	A	G6				10	3	7	12	8	4										PRODUCTIVE
G60038A	G60038	A	G6				11	3	8	8	4	4										PRODUCTIVE
G60039A	G60039	A	G6				8	3	5	10	0	0										PRODUCTIVE
G60040A	G60040	A	G6				1	1	0	3	2	1										PRODUCTIVE
G60041A	G60041	A	G6				6	3	3	8	4	4										PRODUCTIVE
G60042A	G60042	A	G6				11	4	6	9	0	0										PRODUCTIVE
G60043A	G60043	A	G6				7	3	4	9	5	4										PRODUCTIVE
G60044A	G60044	A	G6				7	5	2	10	7	3										PRODUCTIVE
G60045A	G60045	A	G6				10	8	2	10	4	6										PRODUCTIVE
G60046A	G60046	A	G6				7	4	2	7	0	0										PRODUCTIVE
G60047A	G60047	A	G6				8	3	4	8	4	4										PRODUCTIVE
G60048A	G60048	A	G6				9	4	5	10	4	6										PRODUCTIVE
G60049A	G60049	A	G6				9	5	4	8	4	4										PRODUCTIVE
G60050A	G60050	A	G6				8	2	5	10	0	0										PRODUCTIVE
G60051A	G60051	A	G6				9	3	6	9	0	0										PRODUCTIVE
G60052A	G60052	A	G6				8	4	4	7	3	4										PRODUCTIVE
G60053A	G60053	A	G6				10	5	5	12	6	6										PRODUCTIVE
G60054A	G60054	A	G6				1	0	0	7	3	4										PRODUCTIVE
G60055A	G60055	A	G6				7	3	4	10	0	0										PRODUCTIVE
G60056A	G60056	A	G6				2	2	0	9	3	6										PRODUCTIVE
G60057A	G60057	A	G6				8	4	4	8	0	0										PRODUCTIVE
G60058A	G60058	A	G6				8	3	4	8	0	0										PRODUCTIVE
G60059A	G60059	A	G6				10	5	5	12	8	4										PRODUCTIVE
G60060A	G60060	A	G6				7	3	4	8	4	4										PRODUCTIVE
G60061A	G60061	A	G6				10	3	7	10	0	0										PRODUCTIVE
G60062A	G60062	A	G6				11	5	6	11	0	0										PRODUCTIVE
G60063A	G60063	A	G6				3	1	2	4	0	0										PRODUCTIVE
G60064A	G60064	A	G6				6	3	3	12	6	6										PRODUCTIVE
G60065A	G60065	A	G6				5	2	3	11	4	7										PRODUCTIVE
G60066A	G60066	A	G6				7	4	3	8	0	0										PRODUCTIVE
G60067A	G60067	A	G6				10	3	3	10	0	0										PRODUCTIVE
G60068A	G60068	A	G6				2	0	0	5	1	4										PRODUCTIVE
G60069A	G60069	A	G6				10	7	3	9	4	5										PRODUCTIVE
G60070A	G60070	A	G6				9	7	2	11	6	5										PRODUCTIVE
G60071A	G60071	A	G6				4	2	2	4	2	2										PRODUCTIVE
G60072A	G60072	A	G6				5	3	2	6	0	0										PRODUCTIVE
G60073A	G60073	A	G6				5	3	2	3	0	0										PRODUCTIVE
G60074A	G60074	A	G6				4	0	0	12	0	0										PRODUCTIVE
G60075A	G60075	A	G6				11	5	2	6	0	0										PRODUCTIVE
G60076A	G60076	A	G6				6	3	1	5	0	0										PRODUCTIVE
G60077A	G60077	A	G6				12	3	3	10	0	0										PRODUCTIVE
G60078A	G60078	A	G6				7	3	4	9	0	0										PRODUCTIVE
G60079A	G60079	A	G6				8	6	2	8	0	0										PRODUCTIVE
G60080A	G60080	A	G6				3	1	2	7	3	4										PRODUCTIVE
G60081A	G60081	A	G6				2	0	0	8	5	3										PRODUCTIVE
G60082A	G60082	A	G6				10	4	6	13	6	7										PRODUCTIVE
G60083A	G60083	A	G6				9	4	5		0	0										PRODUCTIVE
G60084A	G60084	A	G6					0	0		0	0										NONPRODUCTIVE
G60085A	G60085	A	G6				11	5	6	10	5	5										PRODUCTIVE
G60086A	G60086	A	G6				9	3	6	10	0	0										PRODUCTIVE
G60087A	G60087	A	G6				8	4	4	10	5	5										PRODUCTIVE
G60088A	G60088	A	G6				4	2	2	4	0	0										PRODUCTIVE
G40089A	G40089	A	G6				6	3	3	10	4	6										PRODUCTIVE
G60090A	G60090	A	G6				9	3	6	11	5	6										PRODUCTIVE
G60091A	G60091	A	G6				10	0	0	10	0	0										PRODUCTIVE
G60092A	G60092	A	G6				9	4	5	7	2	5										PRODUCTIVE
G60093A	G60093	A	G6				9	6	3	5	0	0										PRODUCTIVE
G60094A	G60094	A	G6				8	3	5	8	0	0										PRODUCTIVE
G60095A	G60095	A	G6				6	3	3	6	3	3										PRODUCTIVE
G60096A	G60096	A	G6				10	5	5	7	0	0										PRODUCTIVE
G60097A	G60097	A	G6				12	6	6	13	7	6										PRODUCTIVE
G60098A	G60098	A	G6				5	1	3	9	4	5										PRODUCTIVE
G60099A	G60099	A	G6				9	3	6	3	0	0										PRODUCTIVE
G60100A	G60100	A	G6				9	4	5	9	0	0										PRODUCTIVE
G60101A	G60101	A	G6				2	0	0		0	0										PRODUCTIVE
G60102A	G60102	A	G6				8	2	6	15	9	6										PRODUCTIVE
G60103A	G60103	A	G6				9	4	5	7	3	4										PRODUCTIVE
G60104A	G60104	A	G6				9	2	7	8	3	5										PRODUCTIVE
G60105A	G60105	A	G6				3	2	1	12	7	5										PRODUCTIVE
G60106A	G60106	A	G6				5	3	2	6	0	0										PRODUCTIVE
G60107A	G60107	A	G6				3	2	0	2	0	0										PRODUCTIVE
G60108A	G60108	A	G6				9	3	5	8	5	3										PRODUCTIVE
G60109A	G60109	A	G6					0	0		0	0										NONPRODUCTIVE
G60110A	G60110	A	G6				10	3	6	12	0	0										PRODUCTIVE
G60111A	G60111	A	G6				7	3	4	8	0	0										PRODUCTIVE
G60112A	G60112	A	G6				8	3	5	8	0	0										PRODUCTIVE
G60113A	G60113	A	G6				10	5	5	10	0	0										PRODUCTIVE
G60114A	G60114	A	G6				1	0	1		0	0										PRODUCTIVE
G60115A	G60115	A	G6				7	0	7	8	0	0										PRODUCTIVE
G60116A	G60116	A	G6				4	1	2		0	0										PRODUCTIVE
G60117A	G60117	A	G6				8	2	6	11	0	0										PRODUCTIVE
G60118A	G60118	A	G6				10	1	7	10	0	0										PRODUCTIVE
G60119A	G60119	A	G6				6	3	3	5	0	0										PRODUCTIVE
G60120A	G60120	A	G6				7	4	3	13	0	0										PRODUCTIVE
G60121A	G60121	A	G6				7	1	6	10	0	0										PRODUCTIVE
G60122A	G60122	A	G6				8	3	5	9	0	0										PRODUCTIVE
G60123A	G60123	A	G6				7	2	5	8	0	0										PRODUCTIVE
G60124A	G60124	A	G6				8	4	4	7	4	3										PRODUCTIVE
G60125A	G60125	A	G6				7	3	4	8	0	0										PRODUCTIVE
G60126A	G60126	A	G6				7	1	5	5	0	0										PRODUCTIVE
G60127A	G60127	A	G6				8	3	5	9	0	0										PRODUCTIVE
G60128A	G60128	A	G6				10	5	5	3	0	0										PRODUCTIVE
G60129A	G60129	A	G6				3	1	1		0	0										PRODUCTIVE
G60130A	G60130	A	G6				11	6	5	9	0	0										PRODUCTIVE
G60131A	G60131	A	G6				7	4	3	10	0	0										PRODUCTIVE
G60132A	G60132	A	G6				4	2	2	4	3	1										PRODUCTIVE
G60133A	G60133	A	G6				7	5	2		0	0										PRODUCTIVE
G60134A	G60134	A	G6				7	2	5	8	0	0										PRODUCTIVE
G60135A	G60135	A	G6				3	1	2	9	0	0										PRODUCTIVE
G60136A	G60136	A	G6				7	1	3		0	0										PRODUCTIVE
G60137A	G60137	A	G6				6	3	3	11	0	0										PRODUCTIVE
G60138A	G60138	A	G6				10	6	4	8	0	0										PRODUCTIVE
G60139A	G60139	A	G6				3	2	1	8	5	1										PRODUCTIVE
G60140A	G60140	A	G6				9	5	4	13	0	0										PRODUCTIVE
G60141A	G60141	A	G6				8	5	3	10	4	6										PRODUCTIVE
G60142A	G60142	A	G6				5	2	3	9	0	0										PRODUCTIVE
G60143A	G60143	A	G6				8	4	3	11	0	0										PRODUCTIVE
G60144A	G60144	A	G6				3	2	1	3	0	0										PRODUCTIVE
G60145A	G60145	A	G6				6	3	3	6	0	0										PRODUCTIVE
G60146A	G60146	A	G6				6	1	5	9	0	0										PRODUCTIVE
G60147A	G60147	A	G6				10	6	4		0	0										PRODUCTIVE
G60148A	G60148	A	G6				7	3	4	7	0	0										PRODUCTIVE
G60149A	G60149	A	G6				6	3	3	9	3	6										PRODUCTIVE
G60150A	G60150	A	G6				3	2	1	8	0	0										PRODUCTIVE
G60151A	G60151	A	G6				7	4	3	11	0	0										PRODUCTIVE
G60152A	G60152	A	G6				8	4	4		0	0										PRODUCTIVE
G60153A	G60153	A	G6				4	2	2	6	0	0										PRODUCTIVE
G60154A	G60154	A	G6				9	1	8	9	0	0										PRODUCTIVE
G60155A	G60155	A	G6				9	2	7	7	0	0										PRODUCTIVE
G60156A	G60156	A	G6				7	0	0		0	0										PRODUCTIVE
G60157A	G60157	A	G6				10	6	4	8	5	3										PRODUCTIVE
G60158A	G60158	A	G6				10	6	4	12	0	0										PRODUCTIVE
G60159A	G60159	A	G6				10	4	6	12	0	0										PRODUCTIVE
G60160A	G60160	A	G6				2	1	1		0	0										PRODUCTIVE
G60161A	G60161	A	G6				7	2	5	11	0	0										PRODUCTIVE
G60162A	G60162	A	G6				5	4	1	9	0	0										PRODUCTIVE
G60163A	G60163	A	G6				3	1	2	7	0	0										PRODUCTIVE
G60164A	G60164	A	G6				3	1	2	8	0	0										PRODUCTIVE
G60165A	G60165	A	G6				11	4	7	5	0	0										PRODUCTIVE
G60166A	G60166	A	G6				6	5	1	8	0	0										PRODUCTIVE
G60167A	G60167	A	G6				5	3	2		0	0										PRODUCTIVE
G60168A	G60168	A	G6				10	6	3		0	0										PRODUCTIVE
G60169A	G60169	A	G6				6	4	2		0	0										PRODUCTIVE
G60170A	G60170	A	G6				8	5	1	10	0	0										PRODUCTIVE
G50171A	G50171	A	G6					0	0		0	0										NONPRODUCTIVE
G50172A	G50172	A	G6				6	2	1		0	0										PRODUCTIVE
G50173A	G50173	A	G6				4	3	1	7	0	0										PRODUCTIVE
G50174A	G50174	A	G6				2	0	0	1	0	0										PRODUCTIVE
G50175A	G50175	A	G6					0	0		0	0										NONPRODUCTIVE
G70001A	G70001	A	G7	2011-05-11			4	2	2	0	0	0	10									PRODUCTIVE
G70001B	G70001	B	G7	2011-05-11			4	1	3	10	5	5	10									PRODUCTIVE
G70002A	G70002	A	G7	2011-05-11			4	2	2	0	0	0	8									PRODUCTIVE
G70002B	G70002	B	G7	2011-05-11			3	1	2	6	1	5	8									PRODUCTIVE
G70003A	G70003	A	G7	2011-05-11			0	0	0	2	1	1	4									PRODUCTIVE
G70003B	G70003	B	G7	2011-05-11			2	1	1	5	3	2	4									PRODUCTIVE
G70004A	G70004	A	G7	2011-05-11			4	2	2	0	0	0	12									PRODUCTIVE
G70004B	G70004	B	G7	2011-05-11			7	5	2	9	3	6	12									PRODUCTIVE
G70005A	G70005	A	G7	2011-05-11			4	2	2	0	0	0	5									PRODUCTIVE
G70005B	G70005	B	G7	2011-05-11			5	2	3	8	4	4	5									PRODUCTIVE
G70006A	G70006	A	G7	2011-05-11			4	2	2	0	0	0	7									PRODUCTIVE
G70006B	G70006	B	G7	2011-05-11			0	0	0	7	5	2	7									PRODUCTIVE
G70007A	G70007	A	G7	2011-05-11			4	2	2	0	0	0	5									PRODUCTIVE
G70007B	G70007	B	G7	2011-05-11			3	2	1	9	4	5	5									PRODUCTIVE
G70008A	G70008	A	G7	2011-05-11			4	2	2	0	0	0	11									PRODUCTIVE
G70008B	G70008	B	G7	2011-05-11			3	2	1	9	5	4	11									PRODUCTIVE
G70009A	G70009	A	G7	2011-05-11			4	2	2	0	0	0	7									PRODUCTIVE
G70009B	G70009	B	G7	2011-05-11			6	1	5	9	4	5	7									PRODUCTIVE
G70010A	G70010	A	G7	2011-05-11			4	2	2	0	0	0	7									PRODUCTIVE
G70010B	G70010	B	G7	2011-05-11			4	4	0	10	8	2	7									PRODUCTIVE
G70011A	G70011	A	G7	2011-05-11			4	2	2	0	0	0	12									PRODUCTIVE
G70011B	G70011	B	G7	2011-05-11			4	2	2	11	3	8	12									PRODUCTIVE
G70012A	G70012	A	G7	2011-05-11			4	2	2	0	0	0	7									PRODUCTIVE
G70012B	G70012	B	G7	2011-05-11			5	2	3	8	5	3	7									PRODUCTIVE
G70013A	G70013	A	G7	2011-05-11			1	1	0	3	1	2	7									PRODUCTIVE
G70013B	G70013	B	G7	2011-05-11			0	0	0	6	2	4	7									PRODUCTIVE
G70014A	G70014	A	G7	2011-05-11			4	2	2	0	0	0	9									PRODUCTIVE
G70014B	G70014	B	G7	2011-05-11			5	1	4	10	5	5	9									PRODUCTIVE
G70015A	G70015	A	G7	2011-05-11			3	1	2	1	1	0	8									PRODUCTIVE
G70015B	G70015	B	G7	2011-05-11			2	0	2	6	5	1	8									PRODUCTIVE
G70016A	G70016	A	G7	2011-05-11			4	2	2	0	0	0	10									PRODUCTIVE
G70016B	G70016	B	G7	2011-05-11			4	1	3	8	3	5	10									PRODUCTIVE
G70017A	G70017	A	G7	2011-05-11			4	2	2	0	0	0	11									PRODUCTIVE
G70017B	G70017	B	G7	2011-05-11			8	5	3	9	3	6	11									PRODUCTIVE
G70018A	G70018	A	G7	2011-05-11			4	2	2	0	0	0	10									PRODUCTIVE
G70018B	G70018	B	G7	2011-05-11			3	2	1	6	3	3	10									PRODUCTIVE
G70019A	G70019	A	G7	2011-05-11			3	1	2	1	1	0	8									PRODUCTIVE
G70019B	G70019	B	G7	2011-05-11			2	0	2	9	3	6	8									PRODUCTIVE
G70020A	G70020	A	G7	2011-05-11			3	2	1	1	0	1	9									PRODUCTIVE
G70020B	G70020	B	G7	2011-05-11			5	5	0	10	8	2	9									PRODUCTIVE
G70021A	G70021	A	G7	2011-05-11			4	2	2	0	0	0	11									PRODUCTIVE
G70021B	G70021	B	G7	2011-05-11			4	2	2	11	8	3	11									PRODUCTIVE
G70022A	G70022	A	G7	2011-05-11			4	2	2	0	0	0	8									PRODUCTIVE
G70022B	G70022	B	G7	2011-05-11			2	0	2	6	2	4	8									PRODUCTIVE
G70023A	G70023	A	G7	2011-05-11			4	2	2	0	0	0	6									PRODUCTIVE
G70023B	G70023	B	G7	2011-05-11			6	4	2	7	3	4	6									PRODUCTIVE
G70024A	G70024	A	G7	2011-05-11			3	1	2	1	1	0	5									PRODUCTIVE
G70024B	G70024	B	G7	2011-05-11			5	0	5	8	3	5	5									PRODUCTIVE
G70025A	G70025	A	G7	2011-05-11			4	2	2	0	0	0	5									PRODUCTIVE
G70025B	G70025	B	G7	2011-05-11			4	0	4	7	5	2	5									PRODUCTIVE
G70026A	G70026	A	G7	2011-05-11			4	2	2	0	0	0	11									PRODUCTIVE
G70026B	G70026	B	G7	2011-05-11			6	3	3	11	5	6	11									PRODUCTIVE
G70027A	G70027	A	G7	2011-05-11			6	3	3	0	0	0	6									PRODUCTIVE
G70027B	G70027	B	G7	2011-05-11			0	0	0	5	3	2	6									PRODUCTIVE
G70028A	G70028	A	G7	2011-05-11			4	2	2	0	0	0	11									PRODUCTIVE
G70028B	G70028	B	G7	2011-05-11			5	3	2	8	2	6	11									PRODUCTIVE
G70029A	G70029	A	G7	2011-05-12			3	1	2	0	0	0	8									PRODUCTIVE
G70029B	G70029	B	G7	2011-05-12			5	0	5	9	4	5	8									PRODUCTIVE
G70030A	G70030	A	G7	2011-05-12			4	2	2	0	0	0	8									PRODUCTIVE
G70030B	G70030	B	G7	2011-05-12			7	4	3	10	6	4	8									PRODUCTIVE
G70031A	G70031	A	G7	2011-05-12			4	2	2	0	0	0	8									PRODUCTIVE
G70031B	G70031	B	G7	2011-05-12			5	2	3	8	4	4	8									PRODUCTIVE
G70032A	G70032	A	G7	2011-05-12			4	2	2	0	0	0	13									PRODUCTIVE
G70032B	G70032	B	G7	2011-05-12			3	2	1	12	6	6	13									PRODUCTIVE
G70033A	G70033	A	G7	2011-05-12			4	2	2	0	0	0	11									PRODUCTIVE
G70033B	G70033	B	G7	2011-05-12			8	5	3	0	0	0	11									PRODUCTIVE
G70034A	G70034	A	G7	2011-05-12			4	2	2	0	0	0	9									PRODUCTIVE
G70034B	G70034	B	G7	2011-05-12			5	4	1	10	4	6	9									PRODUCTIVE
G70035A	G70035	A	G7	2011-05-12			4	2	2	0	0	0	4									PRODUCTIVE
G70035B	G70035	B	G7	2011-05-12			3	2	1	9	3	6	4									PRODUCTIVE
G70036A	G70036	A	G7	2011-05-12			4	2	2	0	0	0	8									PRODUCTIVE
G70036B	G70036	B	G7	2011-05-12			6	2	4	9	4	5	8									PRODUCTIVE
G70037A	G70037	A	G7	2011-05-12			4	2	2	0	0	0	13									PRODUCTIVE
G70037B	G70037	B	G7	2011-05-12			0	0	0	9	3	6	13									PRODUCTIVE
G70038A	G70038	A	G7	2011-05-12			0	0	0	0	0	0	0									NONPRODUCTIVE
G70038B	G70038	B	G7	2011-05-12			0	0	0	0	0	0	0									NONPRODUCTIVE
G70039A	G70039	A	G7	2011-05-12			4	2	2	2	0	2	9									PRODUCTIVE
G70039B	G70039	B	G7	2011-05-12			4	0	4	9	4	5	9									PRODUCTIVE
G70040A	G70040	A	G7	2011-05-12			4	2	2	0	0	0	5									PRODUCTIVE
G70040B	G70040	B	G7	2011-05-12			0	0	0	2	2	0	5									PRODUCTIVE
G70041A	G70041	A	G7	2011-05-12			4	2	2	3	0	3	9									PRODUCTIVE
G70041B	G70041	B	G7	2011-05-12			4	3	1	8	5	3	9									PRODUCTIVE
G70042A	G70042	A	G7	2011-05-12			4	2	2	0	0	0	12									PRODUCTIVE
G70042B	G70042	B	G7	2011-05-12			7	4	3	8	4	4	12									PRODUCTIVE
G70043A	G70043	A	G7	2011-05-12			3	2	1	0	0	0	11									PRODUCTIVE
G70043B	G70043	B	G7	2011-05-12			5	5	0	0	0	0	11									PRODUCTIVE
G70044A	G70044	A	G7	2011-05-12			4	2	2	0	0	0	6									PRODUCTIVE
G70044B	G70044	B	G7	2011-05-12			2	0	2	8	3	5	6									PRODUCTIVE
G70045A	G70045	A	G7	2011-05-12			4	2	2	0	0	0	9									PRODUCTIVE
G70045B	G70045	B	G7	2011-05-12			1	0	1	7	5	2	9									PRODUCTIVE
G70046A	G70046	A	G7	2011-05-12			4	2	2	0	0	0	9									PRODUCTIVE
G70046B	G70046	B	G7	2011-05-12			3	2	1	8	6	2	9									PRODUCTIVE
G70047A	G70047	A	G7	2011-05-12			4	2	2	0	0	0	8									PRODUCTIVE
G70047B	G70047	B	G7	2011-05-12			3	1	2	9	5	4	8									PRODUCTIVE
G70048A	G70048	A	G7	2011-05-12			4	2	2	0	0	0	9									PRODUCTIVE
G70048B	G70048	B	G7	2011-05-12			5	3	2	8	3	5	9									PRODUCTIVE
G70049A	G70049	A	G7	2011-05-12			3	2	1	1	0	1	9									PRODUCTIVE
G70049B	G70049	B	G7	2011-05-12			3	3	0	9	4	5	9									PRODUCTIVE
G70050A	G70050	A	G7	2011-05-12			4	2	2	0	0	0	11									PRODUCTIVE
G70050B	G70050	B	G7	2011-05-12			4	2	2	0	0	0	11									PRODUCTIVE
G70051A	G70051	A	G7	2011-05-12			4	2	2	0	0	0	7									PRODUCTIVE
G70051B	G70051	B	G7	2011-05-12			4	2	2	8	6	2	7									PRODUCTIVE
G70052A	G70052	A	G7	2011-05-12			4	2	2	0	0	0	8									PRODUCTIVE
G70052B	G70052	B	G7	2011-05-12			3	3	0	9	3	6	8									PRODUCTIVE
G70053A	G70053	A	G7	2011-05-12			2	0	2	2	2	0	8									PRODUCTIVE
G70053B	G70053	B	G7	2011-05-12			0	0	0	6	1	5	8									PRODUCTIVE
G70054A	G70054	A	G7	2011-05-12			4	2	2	0	0	0	10									PRODUCTIVE
G70054B	G70054	B	G7	2011-05-12			6	4	2	13	8	5	10									PRODUCTIVE
G70055A	G70055	A	G7	2011-05-12			4	2	2	0	0	0										PRODUCTIVE
G70055B	G70055	B	G7	2011-05-12			2	2	0	0	0	0										PRODUCTIVE
G70056A	G70056	A	G7	2011-05-12			2	2	0	1	0	1	4									PRODUCTIVE
G70056B	G70056	B	G7	2011-05-12			1	1	0	5	5	0	4									PRODUCTIVE
G70057A	G70057	A	G7	2011-05-12			4	2	2	0	0	0	15									PRODUCTIVE
G70057B	G70057	B	G7	2011-05-12			3	0	3	12	7	5	15									PRODUCTIVE
G70058A	G70058	A	G7	2011-05-12			4	2	2	0	0	0	8									PRODUCTIVE
G70058B	G70058	B	G7	2011-05-12			4	0	4	4	2	2	8									PRODUCTIVE
G70059A	G70059	A	G7				4	2	2	0	0	0	16									PRODUCTIVE
G70059B	G70059	B	G7				5	0	5	11	6	5	16									PRODUCTIVE
G70060A	G70060	A	G7	2011-05-12			4	2	2	0	0	0	13									PRODUCTIVE
G70060B	G70060	B	G7	2011-05-12			6	2	4	8	3	5	13									PRODUCTIVE
G70061A	G70061	A	G7	2011-05-12			0	0	0	0	0	0										NONPRODUCTIVE
G70061B	G70061	B	G7	2011-05-12			0	0	0	0	0	0										NONPRODUCTIVE
G70062A	G70062	A	G7	2011-05-12			4	2	2	0	0	0	7									PRODUCTIVE
G70062B	G70062	B	G7	2011-05-12			3	2	1	2	1	1	7									PRODUCTIVE
G70063A	G70063	A	G7	2011-05-12			3	1	2	1	1	0	4									PRODUCTIVE
G70063B	G70063	B	G7	2011-05-12			1	0	1	2	1	1	4									PRODUCTIVE
G70064A	G70064	A	G7	2011-05-12			0	0	0	4	2	2	10									PRODUCTIVE
G70064B	G70064	B	G7	2011-05-12			0	0	0	1	1	0	10									PRODUCTIVE
G70065A	G70065	A	G7	2011-05-12			4	2	2	0	0	0	8									PRODUCTIVE
G70065B	G70065	B	G7	2011-05-12			4	0	4	12	6	6	8									PRODUCTIVE
G70066A	G70066	A	G7	2011-05-12			4	2	2	0	0	0	9									PRODUCTIVE
G70066B	G70066	B	G7	2011-05-12			5	4	1	8	2	6	9									PRODUCTIVE
G70067A	G70067	A	G7	2011-05-12			8	4	4	0	0	0	10									PRODUCTIVE
G70067B	G70067	B	G7	2011-05-12			0	0	0	7	3	4	10									PRODUCTIVE
G70068A	G70068	A	G7	2011-05-12			3	1	2	1	1	0	8									PRODUCTIVE
G70068B	G70068	B	G7	2011-05-12			3	1	2	7	5	2	8									PRODUCTIVE
G70069A	G70069	A	G7	2011-05-12			3	1	2	1	1	0	4									PRODUCTIVE
G70069B	G70069	B	G7	2011-05-12			4	0	4	4	2	2	4									PRODUCTIVE
G70070A	G70070	A	G7	2011-05-12			4	2	2	0	0	0	10									PRODUCTIVE
G70070B	G70070	B	G7	2011-05-12			3	0	3	11	5	6	10									PRODUCTIVE
G70071A	G70071	A	G7	2011-05-12			4	2	2	0	0	0	8									PRODUCTIVE
G70071B	G70071	B	G7	2011-05-12			5	5	0	8	5	3	8									PRODUCTIVE
G70072A	G70072	A	G7	2011-05-12			4	2	2	0	0	0	7									PRODUCTIVE
G70072B	G70072	B	G7	2011-05-12			4	1	3	10	7	3	7									PRODUCTIVE
G70073A	G70073	A	G7	2011-05-12			4	2	2	0	0	0	13									PRODUCTIVE
G70073B	G70073	B	G7	2011-05-12			2	0	2	7	6	1	13									PRODUCTIVE
G70074A	G70074	A	G7	2011-05-12			4	2	2	0	0	0	4									PRODUCTIVE
G70074B	G70074	B	G7	2011-05-12			5	1	4	11	6	5	4									PRODUCTIVE
G70075A	G70075	A	G7	2011-05-12			4	2	2	0	0	0	7									PRODUCTIVE
G70075B	G70075	B	G7	2011-05-12			2	1	1	5	3	2	7									PRODUCTIVE
G70076A	G70076	A	G7				0	0	0	0	0	0										NONPRODUCTIVE
G70076B	G70076	B	G7				0	0	0	0	0	0										NONPRODUCTIVE
G70077A	G70077	A	G7	2011-05-12			3	1	2	0	0	0	5									PRODUCTIVE
G70077B	G70077	B	G7	2011-05-12			1	0	1	5	4	1	5									PRODUCTIVE
G70078A	G70078	A	G7	2011-05-12			4	2	2	0	0	0	9									PRODUCTIVE
G70078B	G70078	B	G7	2011-05-12			4	2	2	6	4	2	9									PRODUCTIVE
G70079A	G70079	A	G7	2011-05-12			4	2	2	0	0	0	11									PRODUCTIVE
G70079B	G70079	B	G7	2011-05-12			4	0	4	8	6	2	11									PRODUCTIVE
G70080A	G70080	A	G7	2011-05-12			4	2	2	0	0	0	9									PRODUCTIVE
G70080B	G70080	B	G7	2011-05-12			3	2	1	10	5	5	9									PRODUCTIVE
G70081A	G70081	A	G7	2011-05-12			4	2	2	0	0	0	9									PRODUCTIVE
G70081B	G70081	B	G7	2011-05-12			3	1	2	9	6	3	9									PRODUCTIVE
G70082A	G70082	A	G7	2011-05-12			4	2	2	0	0	0	7									PRODUCTIVE
G70082B	G70082	B	G7	2011-05-12			5	1	4	10	4	6	7									PRODUCTIVE
G70083A	G70083	A	G7	2011-05-12			4	2	2	0	0	0	5									PRODUCTIVE
G70083B	G70083	B	G7	2011-05-12			1	0	1	7	3	4	5									PRODUCTIVE
G70084A	G70084	A	G7	2011-05-12			4	2	2	0	0	0	6									PRODUCTIVE
G70084B	G70084	B	G7	2011-05-12			3	1	2	10	6	4	6									PRODUCTIVE
G70085A	G70085	A	G7	2011-05-12			4	2	2	7	4	3	8									PRODUCTIVE
G70085B	G70085	B	G7	2011-05-12			7	3	4	2	1	1	8									PRODUCTIVE
G70086A	G70086	A	G7	2011-05-12			4	2	2	0	0	0	15									PRODUCTIVE
G70086B	G70086	B	G7	2011-05-12			7	3	4	9	3	6	15									PRODUCTIVE
G70087A	G70087	A	G7	2011-05-12			4	2	2	0	0	0	11									PRODUCTIVE
G70087B	G70087	B	G7	2011-05-12			4	1	3	12	6	6	11									PRODUCTIVE
G70088A	G70088	A	G7	2011-05-12			4	2	2	0	0	0	9									PRODUCTIVE
G70088B	G70088	B	G7	2011-05-12			7	3	4	0	0	0	9									PRODUCTIVE
G40089A	G40089	A	G7	2011-05-12			3	1	2	1	1	0	14									PRODUCTIVE
G40089B	G40089	B	G7	2011-05-12			3	0	3	9	6	3	14									PRODUCTIVE
G70090A	G70090	A	G7	2011-05-12			4	2	2	0	0	0	4									PRODUCTIVE
G70090B	G70090	B	G7	2011-05-12			3	2	1	0	0	0	4									PRODUCTIVE
G70091A	G70091	A	G7				0	0	0	0	0	0										NONPRODUCTIVE
G70091B	G70091	B	G7				0	0	0	0	0	0										NONPRODUCTIVE
G70092A	G70092	A	G7	2011-05-16			4	2	2	0	0	0	12									PRODUCTIVE
G70092B	G70092	B	G7	2011-05-16			1	0	1	11	6	5	12									PRODUCTIVE
G70093A	G70093	A	G7	2011-05-16			4	1	3	4	3	1	8									PRODUCTIVE
G70093B	G70093	B	G7	2011-05-16			0	0	0	3	2	1	8									PRODUCTIVE
G70094A	G70094	A	G7	2011-05-16			7	3	4	9	7	2	11									PRODUCTIVE
G70094B	G70094	B	G7	2011-05-16			0	0	0	2	1	1	11									PRODUCTIVE
G70095A	G70095	A	G7	2011-05-16			9	5	4	9	3	6	11									PRODUCTIVE
G70095B	G70095	B	G7	2011-05-16			1	1	0	2	1	1	11									PRODUCTIVE
G70096A	G70096	A	G7	2011-05-16			2	1	1	2	1	1	12									PRODUCTIVE
G70096B	G70096	B	G7	2011-05-16			0	0	0	7	5	2	12									PRODUCTIVE
G70097A	G70097	A	G7	2011-05-16			4	2	2	0	0	0	10									PRODUCTIVE
G70097B	G70097	B	G7	2011-05-16			7	7	0	6	4	2	10									PRODUCTIVE
G70098A	G70098	A	G7				0	0	0	0	0	0	10									PRODUCTIVE
G70098B	G70098	B	G7				0	0	0	0	0	0	10									PRODUCTIVE
G70099A	G70099	A	G7				0	0	0	0	0	0										NONPRODUCTIVE
G70099B	G70099	B	G7				0	0	0	0	0	0										NONPRODUCTIVE
G70100A	G70100	A	G7				0	0	0	0	0	0										NONPRODUCTIVE
G70100B	G70100	B	G7				0	0	0	0	0	0										NONPRODUCTIVE
G70101A	G70101	A	G7	2011-05-16			10	4	6	10	7	3	15									PRODUCTIVE
G70101B	G70101	B	G7	2011-05-16			2	0	2	2	1	1	15									PRODUCTIVE
G70102A	G70102	A	G7	2011-05-16			8	4	4	2	1	1	12									PRODUCTIVE
G70102B	G70102	B	G7	2011-05-16			0	0	0	11	7	4	12									PRODUCTIVE
G70103A	G70103	A	G7	2011-05-16			4	2	2	0	0	0	5									PRODUCTIVE
G70103B	G70103	B	G7	2011-05-16			2	2	0	4	0	4	5									PRODUCTIVE
G70104A	G70104	A	G7	2011-05-16			4	2	2	0	0	0	6									PRODUCTIVE
G70104B	G70104	B	G7	2011-05-16			2	0	2	8	3	5	6									PRODUCTIVE
G70105A	G70105	A	G7	2011-05-16			8	3	5	9	4	5	10									PRODUCTIVE
G70105B	G70105	B	G7	2011-05-16			1	0	1	2	1	1	10									PRODUCTIVE
G70106A	G70106	A	G7	2011-05-16			4	4	0	4	2	2	9									PRODUCTIVE
G70106B	G70106	B	G7	2011-05-16			0	0	0	4	1	3	9									PRODUCTIVE
G70107A	G70107	A	G7	2011-05-16			4	2	2	0	0	0	11									PRODUCTIVE
G70107B	G70107	B	G7	2011-05-16			6	2	4	11	5	6	11									PRODUCTIVE
G70108A	G70108	A	G7	2011-05-16			2	2	0	2	0	2	9									PRODUCTIVE
G70108B	G70108	B	G7	2011-05-16			1	1	0	7	4	3	9									PRODUCTIVE
G70109A	G70109	A	G7	2011-05-16			7	2	5	5	2	3	10									PRODUCTIVE
G70109B	G70109	B	G7	2011-05-16			0	0	0	2	1	1	10									PRODUCTIVE
G70110A	G70110	A	G7	2011-05-16			5	3	2	7	2	5	7									PRODUCTIVE
G70110B	G70110	B	G7	2011-05-16			0	0	0	2	1	1	7									PRODUCTIVE
G70111A	G70111	A	G7	2011-05-16			4	2	2	0	0	0	5									PRODUCTIVE
G70111B	G70111	B	G7	2011-05-16			1	1	0	8	4	4	5									PRODUCTIVE
G70112A	G70112	A	G7	2011-05-16			3	1	2	0	0	0	12									PRODUCTIVE
G70112B	G70112	B	G7	2011-05-16			3	1	2	8	3	5	12									PRODUCTIVE
G70113A	G70113	A	G7	2011-05-16			10	4	6	9	5	4	8									PRODUCTIVE
G70113B	G70113	B	G7	2011-05-16			0	0	0	2	1	1	8									PRODUCTIVE
G70114A	G70114	A	G7	2011-05-16			0	0	0	0	0	0	12									PRODUCTIVE
G70114B	G70114	B	G7	2011-05-16			0	0	0	0	0	0	12									PRODUCTIVE
G70115A	G70115	A	G7	2011-05-16			9	4	5	8	3	5	8									PRODUCTIVE
G70115B	G70115	B	G7	2011-05-16			1	0	1	2	1	1	8									PRODUCTIVE
G70116A	G70116	A	G7	2011-05-16			2	2	0	2	0	2	9									PRODUCTIVE
G70116B	G70116	B	G7	2011-05-16			4	4	0	9	4	5	9									PRODUCTIVE
G70117A	G70117	A	G7	2011-05-16			4	4	0	2	0	2	7									PRODUCTIVE
G70117B	G70117	B	G7	2011-05-16			0	0	0	8	4	4	7									PRODUCTIVE
G70118A	G70118	A	G7	2011-05-16			4	2	2	0	0	0	7									PRODUCTIVE
G70118B	G70118	B	G7	2011-05-16			3	2	1	12	7	5	7									PRODUCTIVE
G70119A	G70119	A	G7	2011-05-19			8	6	2	5	2	3	10									PRODUCTIVE
G70119B	G70119	B	G7	2011-05-19			0	0	0	2	1	1	10									PRODUCTIVE
G70120A	G70120	A	G7	2011-05-19			7	3	4	6	5	1	11									PRODUCTIVE
G70120B	G70120	B	G7	2011-05-19			2	0	2	2	1	1	11									PRODUCTIVE
G70121A	G70121	A	G7	2011-05-19			9	4	5	8	4	4	9									PRODUCTIVE
G70121B	G70121	B	G7	2011-05-19			0	0	0	2	0	2	9									PRODUCTIVE
G70122A	G70122	A	G7	2011-05-19			6	3	3	8	4	4	3									PRODUCTIVE
G70122B	G70122	B	G7	2011-05-19			0	0	0	3	0	3	3									PRODUCTIVE
G70123A	G70123	A	G7	2011-05-19			6	3	3	6	3	3	8									PRODUCTIVE
G70123B	G70123	B	G7	2011-05-19			0	0	0	1	0	1	8									PRODUCTIVE
G70124A	G70124	A	G7	2011-05-19			6	1	5	58	4	54	10									PRODUCTIVE
G70124B	G70124	B	G7	2011-05-19			2	0	2	3	2	1	10									PRODUCTIVE
G70125A	G70125	A	G7	2011-05-19			6	5	1	4	2	2	9									PRODUCTIVE
G70125B	G70125	B	G7	2011-05-19			2	2	0	3	1	2	9									PRODUCTIVE
G70126A	G70126	A	G7	2011-05-19			6	4	2	13	6	7	12									PRODUCTIVE
G70126B	G70126	B	G7	2011-05-19			2	2	0	2	1	1	12									PRODUCTIVE
G70127A	G70127	A	G7	2011-05-19			3	0	3	1	0	1	2									PRODUCTIVE
G70127B	G70127	B	G7	2011-05-19			0	0	0	3	2	1	2									PRODUCTIVE
G70128A	G70128	A	G7	2011-05-19			7	3	4	7	3	4	7									PRODUCTIVE
G70128B	G70128	B	G7	2011-05-19			0	0	0	2	1	1	7									PRODUCTIVE
G70129A	G70129	A	G7	2011-05-19			7	3	4	9	3	6	10									PRODUCTIVE
G70129B	G70129	B	G7	2011-05-19			1	0	1	2	1	1	10									PRODUCTIVE
G70130A	G70130	A	G7	2011-05-19			5	3	2	7	5	2	11									PRODUCTIVE
G70130B	G70130	B	G7	2011-05-19			2	2	0	2	1	1	11									PRODUCTIVE
G70131A	G70131	A	G7	2011-05-19			6	2	4	0	0	0	9									PRODUCTIVE
G70131B	G70131	B	G7	2011-05-19			1	1	0	9	3	6	9									PRODUCTIVE
G70132A	G70132	A	G7	2011-05-19			5	2	3	0	0	0	7									PRODUCTIVE
G70132B	G70132	B	G7	2011-05-19			1	0	1	6	4	2	7									PRODUCTIVE
G70133A	G70133	A	G7	2011-05-19			8	3	5	0	0	0	7									PRODUCTIVE
G70133B	G70133	B	G7	2011-05-19			0	0	0	7	4	3	7									PRODUCTIVE
G70134A	G70134	A	G7	2011-05-19			7	5	2	8	4	4	9									PRODUCTIVE
G70134B	G70134	B	G7	2011-05-19			2	2	0	2	1	1	9									PRODUCTIVE
G70135A	G70135	A	G7	2011-05-19			1	1	0	2	1	1	7									PRODUCTIVE
G70135B	G70135	B	G7	2011-05-19			0	0	0	5	2	3	7									PRODUCTIVE
G70136A	G70136	A	G7	2011-05-19			6	2	4	2	1	1	11									PRODUCTIVE
G70136B	G70136	B	G7	2011-05-19			0	0	0	8	6	2	11									PRODUCTIVE
G70137A	G70137	A	G7	2011-05-19			4	2	2	2	1	1	2									PRODUCTIVE
G70137B	G70137	B	G7	2011-05-19			0	0	0	0	0	0	2									PRODUCTIVE
G70138A	G70138	A	G7	2011-05-19			7	3	4	0	0	0	11									PRODUCTIVE
G70138B	G70138	B	G7	2011-05-19			1	0	1	11	8	3	11									PRODUCTIVE
G70139A	G70139	A	G7	2011-05-19			9	4	5	0	0	0	10									PRODUCTIVE
G70139B	G70139	B	G7	2011-05-19			2	1	1	8	4	4	10									PRODUCTIVE
G70140A	G70140	A	G7	2011-05-19			5	4	1	0	0	0	9									PRODUCTIVE
G70140B	G70140	B	G7	2011-05-19			2	2	0	3	1	2	9									PRODUCTIVE
G70141A	G70141	A	G7	2011-05-19			4	2	2	2	1	1	10									PRODUCTIVE
G70141B	G70141	B	G7	2011-05-19			0	0	0	8	4	4	10									PRODUCTIVE
G70142A	G70142	A	G7	2011-05-19			10	4	6	2	1	1	11									PRODUCTIVE
G70142B	G70142	B	G7	2011-05-19			1	1	0	8	5	3	11									PRODUCTIVE
G70143A	G70143	A	G7	2011-05-19			6	3	3	0	0	0	4									PRODUCTIVE
G70143B	G70143	B	G7	2011-05-19			1	1	0	9	5	4	4									PRODUCTIVE
G70144A	G70144	A	G7	2011-05-19			7	4	3	0	0	0	5									PRODUCTIVE
G70144B	G70144	B	G7	2011-05-19			0	0	0	8	4	4	5									PRODUCTIVE
G70145A	G70145	A	G7	2011-05-19			8	4	4	0	0	0	8									PRODUCTIVE
G70145B	G70145	B	G7	2011-05-19			0	0	0	7	4	3	8									PRODUCTIVE
G70146A	G70146	A	G7	2011-05-19			9	5	4	0	0	0	11									PRODUCTIVE
G70146B	G70146	B	G7	2011-05-19			0	0	0	11	7	4	11									PRODUCTIVE
G70147A	G70147	A	G7	2011-05-16			8	6	2	0	0	0	8									PRODUCTIVE
G70147B	G70147	B	G7	2011-05-16			0	0	0	7	5	2	8									PRODUCTIVE
G70148A	G70148	A	G7	2011-05-16			9	6	3	0	0	0	10									PRODUCTIVE
G70148B	G70148	B	G7	2011-05-16			0	0	0	0	0	0	10									PRODUCTIVE
G70149A	G70149	A	G7	2011-05-16			9	4	5	0	0	0	12									PRODUCTIVE
G70149B	G70149	B	G7	2011-05-16			0	0	0	11	6	5	12									PRODUCTIVE
G70150A	G70150	A	G7	2011-05-16			3	1	2	1	1	0	5									PRODUCTIVE
G70150B	G70150	B	G7	2011-05-16			0	0	0	8	6	2	5									PRODUCTIVE
G70151A	G70151	A	G7	2011-05-16			8	5	3	0	0	0	6									PRODUCTIVE
G70151B	G70151	B	G7	2011-05-16			0	0	0	10	6	4	6									PRODUCTIVE
G70152A	G70152	A	G7	2011-05-16			3	3	0	0	0	0	6									PRODUCTIVE
G70152B	G70152	B	G7	2011-05-16			0	0	0	5	3	2	6									PRODUCTIVE
G70153A	G70153	A	G7	2011-05-16			7	2	5	0	0	0	10									PRODUCTIVE
G70153B	G70153	B	G7	2011-05-16			0	0	0	11	6	5	10									PRODUCTIVE
G70154A	G70154	A	G7	2011-05-16			9	4	5	0	0	0	5									PRODUCTIVE
G70154B	G70154	B	G7	2011-05-16			0	0	0	0	0	0	5									PRODUCTIVE
G70155A	G70155	A	G7	2011-05-16			10	3	7	0	0	0	13									PRODUCTIVE
G70155B	G70155	B	G7	2011-05-16			0	0	0	12	6	6	13									PRODUCTIVE
G70156A	G70156	A	G7	2011-05-16			10	5	5	0	0	0	10									PRODUCTIVE
G70156B	G70156	B	G7	2011-05-16			0	0	0	8	4	4	10									PRODUCTIVE
G70157A	G70157	A	G7	2011-05-16			6	1	5	0	0	0	10									PRODUCTIVE
G70157B	G70157	B	G7	2011-05-16			0	0	0	4	2	2	10									PRODUCTIVE
G70158A	G70158	A	G7	2011-05-16			7	3	4	0	0	0	12									PRODUCTIVE
G70158B	G70158	B	G7	2011-05-16			0	0	0	12	6	6	12									PRODUCTIVE
G70159A	G70159	A	G7	2011-05-16			8	5	3	0	0	0	10									PRODUCTIVE
G70159B	G70159	B	G7	2011-05-16			0	0	0	12	5	7	10									PRODUCTIVE
G70160A	G70160	A	G7	2011-05-16			3	1	2	1	1	0	6									PRODUCTIVE
G70160B	G70160	B	G7	2011-05-16			0	0	0	6	1	5	6									PRODUCTIVE
G70161A	G70161	A	G7	2011-05-16			6	4	2	0	0	0	5									PRODUCTIVE
G70161B	G70161	B	G7	2011-05-16			0	0	0	7	4	3	5									PRODUCTIVE
G70162A	G70162	A	G7	2011-05-16			4	2	2	0	0	0	7									PRODUCTIVE
G70162B	G70162	B	G7	2011-05-16			0	0	0	6	4	2	7									PRODUCTIVE
G70163A	G70163	A	G7	2011-05-16			7	3	4	0	0	0	9									PRODUCTIVE
G70163B	G70163	B	G7	2011-05-16			0	0	0	8	3	5	9									PRODUCTIVE
G70164A	G70164	A	G7	2011-05-16			8	4	4	0	0	0	13									PRODUCTIVE
G70164B	G70164	B	G7	2011-05-16			0	0	0	12	7	5	13									PRODUCTIVE
G70165A	G70165	A	G7	2011-05-16			5	3	2	0	0	0	8									PRODUCTIVE
G70165B	G70165	B	G7	2011-05-16			0	0	0	8	4	4	8									PRODUCTIVE
G70166A	G70166	A	G7	2011-05-16			8	2	6	0	0	0	9									PRODUCTIVE
G70166B	G70166	B	G7	2011-05-16			0	0	0	7	3	4	9									PRODUCTIVE
G70167A	G70167	A	G7	2011-05-16			4	2	2	0	0	0	5									PRODUCTIVE
G70167B	G70167	B	G7	2011-05-16			0	0	0	8	4	4	5									PRODUCTIVE
G70168A	G70168	A	G7	2011-05-16			1	0	1	0	0	0	11									PRODUCTIVE
G70168B	G70168	B	G7	2011-05-16			0	0	0	0	0	0	11									PRODUCTIVE
G70169A	G70169	A	G7	2011-05-16			4	4	0	2	0	2	11									PRODUCTIVE
G70169B	G70169	B	G7	2011-05-16			0	0	0	6	3	3	11									PRODUCTIVE
G70170A	G70170	A	G7	2011-05-16			8	3	5	0	0	0										PRODUCTIVE
G70170B	G70170	B	G7	2011-05-16			0	0	0	12	7	5										PRODUCTIVE
G70171A	G70171	A	G7	2011-05-16			4	2	2	0	0	0	12									PRODUCTIVE
G70171B	G70171	B	G7	2011-05-16			1	0	1	8	4	4	12									PRODUCTIVE
G70172A	G70172	A	G7	2011-05-16			4	2	2	0	0	0	11									PRODUCTIVE
G70172B	G70172	B	G7	2011-05-16			5	2	3	11	6	5	11									PRODUCTIVE
G70173A	G70173	A	G7	2011-05-16			4	2	2	0	0	0	7									PRODUCTIVE
G70173B	G70173	B	G7	2011-05-16			2	1	1	5	3	2	7									PRODUCTIVE
G70174A	G70174	A	G7	2011-05-16			3	2	1	1	0	1	9									PRODUCTIVE
G70174B	G70174	B	G7	2011-05-16			1	1	0	3	1	2	9									PRODUCTIVE
G70175A	G70175	A	G7	2011-05-16			2	1	1	0	0	0	7									PRODUCTIVE
G70175B	G70175	B	G7	2011-05-16			2	1	1	9	5	4	7									PRODUCTIVE
G90001A	G90001	A	G9		1	75	8	4	4	5	0	0										PRODUCTIVE
G90001B	G90001	B	G9		1	75	7	4	3	5	0	0										PRODUCTIVE
G90002A	G90002	A	G9		2	4	10	7	3	11	0	0										PRODUCTIVE
G90002B	G90002	B	G9		2	4	3	0	3	5	3	2	7									PRODUCTIVE
G90003A	G90003	A	G9		3	17	7	3	4	10	5	3										PRODUCTIVE
G90003B	G90003	B	G9		3	17	6	4	2	8	0	0										PRODUCTIVE
G90004A	G90004	A	G9		4	79	10	7	3	6	0	0										PRODUCTIVE
G90004B	G90004	B	G9		4	79	7	4	3	8	6	2										PRODUCTIVE
G90005A	G90005	A	G9		5	92	11	6	5	9	0	0										PRODUCTIVE
G90005B	G90005	B	G9		5	92	8	3	5	10	6	2										PRODUCTIVE
G90006A	G90006	A	G9		6	20	9	3	6	10	0	0										PRODUCTIVE
G90006B	G90006	B	G9		6	20	8	3	5	8	6	2										PRODUCTIVE
G90007A	G90007	A	G9		7	25	7	4	3	8	4	4										PRODUCTIVE
G90007B	G90007	B	G9		7	25	9	6	3	9	0	0										PRODUCTIVE
G90008A	G90008	A	G9		8	174	6	3	3	8	0	0										PRODUCTIVE
G90008B	G90008	B	G9		8	174	7	4	3	9	5	4										PRODUCTIVE
G90009A	G90009	A	G9		9	147	10	6	4	11	6	5										PRODUCTIVE
G90009B	G90009	B	G9		9	147	9	5	4	10	5	4										PRODUCTIVE
G90010A	G90010	A	G9		10	158	4	2	2	6	0	0										PRODUCTIVE
G90010B	G90010	B	G9		10	158	6	4	2	6	0	0										PRODUCTIVE
G90011A	G90011	A	G9		11	70	7	3	4	9	5	4										PRODUCTIVE
G90011B	G90011	B	G9		11	70	8	5	3	7	0	0										PRODUCTIVE
G90012A	G90012	A	G9		12	111	8	4	4	6	0	0										PRODUCTIVE
G90012B	G90012	B	G9		12	111	11	9	2	9	5	4										PRODUCTIVE
G90013A	G90013	A	G9		13	81	6	5	1	4	0	0										PRODUCTIVE
G90013B	G90013	B	G9		13	81	2	1	1	9	0	0										PRODUCTIVE
G90014A	G90014	A	G9		14	88	7	5	2	5	1	4										PRODUCTIVE
G90014B	G90014	B	G9		14	88	7	5	2	5	0	0										PRODUCTIVE
G90015A	G90015	A	G9		15	54	8	6	2	9	0	0										PRODUCTIVE
G90015B	G90015	B	G9		15	54	10	4	6	10	5	3										PRODUCTIVE
G90016A	G90016	A	G9		16	141	6	3	3	8	0	0										PRODUCTIVE
G90016B	G90016	B	G9		16	141	9	6	3	8	3	5										PRODUCTIVE
G90017A	G90017	A	G9		17	125	7	2	5	7	0	0										PRODUCTIVE
G90017B	G90017	B	G9		17	125	5	3	2	7	0	0										PRODUCTIVE
G90018A	G90018	A	G9		18	156	6	5	1	9	0	0										PRODUCTIVE
G90018B	G90018	B	G9		18	156	2	1	1	9	0	0										PRODUCTIVE
G90019A	G90019	A	G9		19	101	4	2	2	9	0	0										PRODUCTIVE
G90019B	G90019	B	G9		19	101	3	1	2	6	0	0										PRODUCTIVE
G90020A	G90020	A	G9		20	21	6	4	2	8	6	2										PRODUCTIVE
G90020B	G90020	B	G9		20	21	8	5	3	7	0	0										PRODUCTIVE
G90021A	G90021	A	G9		21	69	10	3	7	12	0	0										PRODUCTIVE
G90021B	G90021	B	G9		21	69	7	4	3	9	0	0										PRODUCTIVE
G90022A	G90022	A	G9		22	139	7	5	2	7	0	5										PRODUCTIVE
G90022B	G90022	B	G9		22	139	8	2	6	10	0	0										PRODUCTIVE
G90023A	G90023	A	G9		23	130	9	3	6	12	5	4										PRODUCTIVE
G90023B	G90023	B	G9		23	130	1	0	1	4	0	0										PRODUCTIVE
G90024A	G90024	A	G9		24	127	8	4	4	5	2	3										PRODUCTIVE
G90024B	G90024	B	G9		24	127	4	3	1	6	0	0										PRODUCTIVE
G90025A	G90025	A	G9		25	78		0	0		0	0										NONPRODUCTIVE
G90025B	G90025	B	G9		25	78	7	3	4	7	0	0										PRODUCTIVE
G90026A	G90026	A	G9		26	150	9	2	7	9	5	4										PRODUCTIVE
G90026B	G90026	B	G9		26	150	7	3	4	5	0	0										PRODUCTIVE
G90027A	G90027	A	G9		27	59	8	7	1		0	0										PRODUCTIVE
G90027B	G90027	B	G9		27	59	7	3	3	8	0	0										PRODUCTIVE
G90028A	G90028	A	G9		28	149	9	6	3		0	0										PRODUCTIVE
G90028B	G90028	B	G9		28	149	3	3	0	3	2	0	2									PRODUCTIVE
G90029A	G90029	A	G9		29	106	8	3	5	8	0	0										PRODUCTIVE
G90029B	G90029	B	G9		29	106	5	4	1	8	5	3										PRODUCTIVE
G90030A	G90030	A	G9		30	123	7	2	5	9	6	3										PRODUCTIVE
G90030B	G90030	B	G9		30	123	8	4	4	9	0	0										PRODUCTIVE
G90031A	G90031	A	G9		31	172	8	3	5	9	0	0										PRODUCTIVE
G90031B	G90031	B	G9		31	172	11	4	4		0	0										PRODUCTIVE
G90032A	G90032	A	G9		32	91	2	1	1	8	4	4										PRODUCTIVE
G90032B	G90032	B	G9		32	91	6	4	2	9	0	0										PRODUCTIVE
G90033A	G90033	A	G9		33	94	8	6	2	11	3	8										PRODUCTIVE
G90033B	G90033	B	G9		33	94	10	6	4	7	0	0										PRODUCTIVE
G90034A	G90034	A	G9		34	152	11	5	6	14	0	0										PRODUCTIVE
G90034B	G90034	B	G9		34	152	12	5	7		0	0										PRODUCTIVE
G90035A	G90035	A	G9		35	121	10	5	5	9	0	0										PRODUCTIVE
G90035B	G90035	B	G9		35	121	10	6	4	10	0	0										PRODUCTIVE
G90036A	G90036	A	G9		36	155	9	6	3	6	0	0										PRODUCTIVE
G90036B	G90036	B	G9		36	155	7	3	4	8	4	4										PRODUCTIVE
G90037A	G90037	A	G9		37	146	9	4	5		0	0										PRODUCTIVE
G90037B	G90037	B	G9		37	146	9	2	7	9	0	0										PRODUCTIVE
G90038A	G90038	A	G9		38	51	3	3	0	5	2	3										PRODUCTIVE
G90038B	G90038	B	G9		38	51	5	4	1	6	0	0										PRODUCTIVE
G90039A	G90039	A	G9		39	85	8	2	6	12	0	0										PRODUCTIVE
G90039B	G90039	B	G9		39	85	12	7	5	10	0	0										PRODUCTIVE
G90040A	G90040	A	G9		40	114	4	1	3	3	0	3										PRODUCTIVE
G90040B	G90040	B	G9		40	114	9	3	5	10	0	0										PRODUCTIVE
G90041A	G90041	A	G9		41	18	9	6	3	12	7	5										PRODUCTIVE
G90041B	G90041	B	G9		41	18		0	0		0	0										NONPRODUCTIVE
G90042A	G90042	A	G9		42	148	6	0	6	8	0	0										PRODUCTIVE
G90042B	G90042	B	G9		42	148	8	4	4	10	5	4										PRODUCTIVE
G90043A	G90043	A	G9		43	109	7	5	1	10	5	4										PRODUCTIVE
G90043B	G90043	B	G9		43	109	7	2	5	5	0	0										PRODUCTIVE
G90044A	G90044	A	G9		44	160	8	3	5	8	0	0										PRODUCTIVE
G90044B	G90044	B	G9		44	160	9	4	5	9	5	4										PRODUCTIVE
G90045A	G90045	A	G9		45	53	8	4	4	10	6	4										PRODUCTIVE
G90045B	G90045	B	G9		45	53	8	4	4	8	0	0										PRODUCTIVE
G90046A	G90046	A	G9		46	165	10	8	2	9	6	2										PRODUCTIVE
G90046B	G90046	B	G9		46	165	8	2	4		0	0										PRODUCTIVE
G90047A	G90047	A	G9		47	117	8	4	4	10	0	0										PRODUCTIVE
G90047B	G90047	B	G9		47	117	10	6	4	9	0	0										PRODUCTIVE
G90048A	G90048	A	G9		48	11		0	0		0	0										NONPRODUCTIVE
G90048B	G90048	B	G9		48	11	2	1	1	8	0	0										PRODUCTIVE
G90049A	G90049	A	G9		49	105	5	3	2	8	0	0										PRODUCTIVE	use 2 cryo males
G90049B	G90049	B	G9		49	105	7	1	6	11	0	0										PRODUCTIVE
G90050A	G90050	A	G9		92	131	5	3	2	9	0	0										PRODUCTIVE
G90050B	G90050	B	G9		92	131	7	5	2	11	0	0										PRODUCTIVE
G90051A	G90051	A	G9		51	83	7	2	5		0	0										PRODUCTIVE
G90051B	G90051	B	G9		51	83	10	5	5	10	5	4										PRODUCTIVE
G90052A	G90052	A	G9		52	140		0	0		0	0										NOCARD	no card
G90052B	G90052	B	G9		52	140		0	0		0	0										NONPRODUCTIVE
G90053A	G90053	A	G9		53	62	7	3	3	10	5	4										PRODUCTIVE	use 2 cryo males
G90053B	G90053	B	G9		53	62	13	9	4	9	0	0										PRODUCTIVE
G90054A	G90054	A	G9		54	169	7	5	2	9	3	6										PRODUCTIVE
G90054B	G90054	B	G9		54	169	5	2	3	5	0	5										PRODUCTIVE
G90055A	G90055	A	G9		55	56		0	0		0	0										NONPRODUCTIVE
G90055B	G90055	B	G9		55	56	8	2	4	9	6	3										PRODUCTIVE
G90056A	G90056	A	G9		56	40	9	4	3	9	5	3										PRODUCTIVE
G90056B	G90056	B	G9		56	40	6	4	2	9	0	0										PRODUCTIVE
G90057A	G90057	A	G9		57	98	9	2	5	7	0	0										PRODUCTIVE
G90057B	G90057	B	G9		57	98	9	3	5	11	7	4										PRODUCTIVE
G90058A	G90058	A	G9		58	135	5	2	3	8	0	0										PRODUCTIVE	use 2 cryo males
G90058B	G90058	B	G9		58	135	6	2	3	8	5	3										PRODUCTIVE
G90059A	G90059	A	G9		59	66	12	0	0	14	0	0										PRODUCTIVE
G90059B	G90059	B	G9		59	66	9	4	3	13	6	6										PRODUCTIVE
G90060A	G90060	A	G9		60	100	11	4	5	11	0	0										PRODUCTIVE
G90060B	G90060	B	G9		60	100	9	0	0		0	0										PRODUCTIVE
G90061A	G90061	A	G9		61	97	11	3	6	5	4	1										PRODUCTIVE
G90061B	G90061	B	G9		61	97	10	0	0		0	0										PRODUCTIVE
G90062A	G90062	A	G9		62	167	10	3	5	12	0	0										PRODUCTIVE
G90062B	G90062	B	G9		62	167	7	1	6	9	0	0										PRODUCTIVE
G90063A	G90063	A	G9		63	164	7	5	2	10	0	0										PRODUCTIVE	use 2 cryo males
G90063B	G90063	B	G9		63	164	4	1	3	1	0	0										PRODUCTIVE
G90064A	G90064	A	G9		64	38	5	2	3	5	0	0										PRODUCTIVE
G90064B	G90064	B	G9		64	38	8	4	4	9	6	3										PRODUCTIVE
G90065A	G90065	A	G9		65	162	8	5	3		0	0										PRODUCTIVE
G90065B	G90065	B	G9		65	162	6	2	4	9	0	0										PRODUCTIVE
G90066A	G90066	A	G9		66	64		0	0		0	0										OTHER	F escaped
G90066B	G90066	B	G9		66	64	10	3	6		0	0										PRODUCTIVE
G90067A	G90067	A	G9		67	10	10	5	5	9	5	4										PRODUCTIVE
G90067B	G90067	B	G9		67	10	7	2	5	9	7	3										PRODUCTIVE
G90068A	G90068	A	G9		89	23	11	8	3	13	3	5										PRODUCTIVE	use 2 cryo females
G90068B	G90068	B	G9		89	23	7	3	4		0	0										PRODUCTIVE
G90069A	G90069	A	G9		69	103	10	5	5		0	0										PRODUCTIVE
G90069B	G90069	B	G9		69	103	8	2	4	8	0	0										PRODUCTIVE
G90070A	G90070	A	G9		70	28	8	4	4	9	5	2										PRODUCTIVE
G90070B	G90070	B	G9		70	28	9	5	4	10	3	5										PRODUCTIVE
G90071A	G90071	A	G9		71	113	5	3	2	5	0	0										PRODUCTIVE
G90071B	G90071	B	G9		71	113	8	0	8	7	0	0										PRODUCTIVE
G90072A	G90072	A	G9		72	175	8	6	2	8	0	0										PRODUCTIVE
G90072B	G90072	B	G9		72	175	8	4	4	7	0	0										PRODUCTIVE
G90073A	G90073	A	G9		73	86	10	6	4	12	0	0										PRODUCTIVE
G90073B	G90073	B	G9		73	86	1	0	1	7	4	3										PRODUCTIVE
G90074A	G90074	A	G9		74	19		0	0		0	0										NOCARD	no card
G90074B	G90074	B	G9		74	19	9	1	8		0	0										PRODUCTIVE
G90075A	G90075	A	G9		75	60	6	4	2	7	0	0										PRODUCTIVE
G90075B	G90075	B	G9		75	60	4	2	2	4	1	3										PRODUCTIVE
G90076A	G90076	A	G9		76	173	8	6	2	8	0	0										PRODUCTIVE
G90076B	G90076	B	G9		76	173	7	2	5	10	5	3										PRODUCTIVE
G90077A	G90077	A	G9		77	163	7	4	3	9	0	0										PRODUCTIVE
G90077B	G90077	B	G9		77	163	7	0	0	8	0	0										PRODUCTIVE
G90078A	G90078	A	G9		78	135	12	5	7	10	0	0										PRODUCTIVE
G90078B	G90078	B	G9		78	135	10	3	7	11	0	0										PRODUCTIVE
G90079A	G90079	A	G9		79	120	8	5	3	11	0	0	13									PRODUCTIVE
G90079B	G90079	B	G9		79	120	11	3	5	9	0	0										PRODUCTIVE
G90080A	G90080	A	G9		80	144	5	2	3	8	0	0										PRODUCTIVE
G90080B	G90080	B	G9		80	144	3	2	1	2	0	0										PRODUCTIVE
G90081A	G90081	A	G9		81	110	3	1	2	7	0	0										PRODUCTIVE
G90081B	G90081	B	G9		81	110	6	2	4	10	5	3										PRODUCTIVE
G90082A	G90082	A	G9		82	34	9	7	2	14	0	0										PRODUCTIVE
G90082B	G90082	B	G9		82	34	10	4	6	9	0	0										PRODUCTIVE
G90083A	G90083	A	G9		83	170	9	2	6	12	0	0										PRODUCTIVE
G90083B	G90083	B	G9		83	170	6	2	4	10	0	0										PRODUCTIVE
G90084A	G90084	A	G9		84	132		0	0		0	0										NOCARD	no card
G90084B	G90084	B	G9		84	132		0	0		0	0										NOCARD	no card
G90085A	G90085	A	G9		85	80	8	5	3	10	4	6										PRODUCTIVE
G90085B	G90085	B	G9		85	80	9	0	9	9	0	0										PRODUCTIVE
G90086A	G90086	A	G9		86	154	2	1	1		0	0										PRODUCTIVE
G90086B	G90086	B	G9		86	154	8	3	5	8	1	7										PRODUCTIVE
G90087A	G90087	A	G9		134	171	9	6	3	5	2	1										PRODUCTIVE	use 2 cryo females
G90087B	G90087	B	G9		134	171	10	7	3	8	0	0										PRODUCTIVE
G90088A	G90088	A	G9		88	74	7	3	4	8	3	5										PRODUCTIVE
G90088B	G90088	B	G9		88	74	7	2	5	9	5	2										PRODUCTIVE
G90089A	G90089	A	G9		89	14	9	4	5	6	1	5										PRODUCTIVE
G90089B	G90089	B	G9		89	14	7	2	5		0	0										PRODUCTIVE
G90090A	G90090	A	G9		90	143	2	2	0	8	4	4										PRODUCTIVE	Use 1 cryo female
G90090B	G90090	B	G9		90	143	11	7	4	14	7	7										PRODUCTIVE
G90091A	G90091	A	G9		91	42	4	1	3	5	3	2										PRODUCTIVE
G90091B	G90091	B	G9		91	42	8	5	3	6	1	5										PRODUCTIVE
G90092A	G90092	A	G9		92	52	8	5	3	9	7	1										PRODUCTIVE
G90092B	G90092	B	G9		92	52	6	3	3	8	3	5										PRODUCTIVE
G90093A	G90093	A	G9		93	124	6	4	2	9	0	0										PRODUCTIVE
G90093B	G90093	B	G9		93	124	5	1	4	4	0	4										PRODUCTIVE
G90094A	G90094	A	G9		94	26	9	5	4	8	4	4										PRODUCTIVE
G90094B	G90094	B	G9		94	26	5	4	1	6	2	4										PRODUCTIVE
G90095A	G90095	A	G9		95	115	11	7	4	11	4	7										PRODUCTIVE
G90095B	G90095	B	G9		95	115	10	3	7	8	4	4										PRODUCTIVE
G90096A	G90096	A	G9		96	99	10	6	4	9	0	0										PRODUCTIVE
G90096B	G90096	B	G9		96	99	8	4	4	7	0	0										PRODUCTIVE
G90097A	G90097	A	G9		97	37	2	0	2		0	0										PRODUCTIVE
G90097B	G90097	B	G9		97	37	9	4	5		0	0										PRODUCTIVE
G90098A	G90098	A	G9		98	45	3	2	1	12	6	6										PRODUCTIVE
G90098B	G90098	B	G9		98	45	6	1	5	9	5	4										PRODUCTIVE
G90099A	G90099	A	G9		99	13	5	2	3	7	0	0										PRODUCTIVE
G90099B	G90099	B	G9		99	13	3	1	2	8	5	2										PRODUCTIVE
G90100A	G90100	A	G9		100	164	11	3	8		0	0										PRODUCTIVE
G90100B	G90100	B	G9		100	164	11	4	7	12	8	4										PRODUCTIVE
G90101A	G90101	A	G9		101	9	3	1	2	5	2	3										PRODUCTIVE
G90101B	G90101	B	G9		101	9	9	4	5	10	6	4										PRODUCTIVE
G90102A	G90102	A	G9		102	29	8	4	4	9	4	5										PRODUCTIVE
G90102B	G90102	B	G9		102	29	10	5	5	10	0	0										PRODUCTIVE
G90103A	G90103	A	G9		103	129	5	3	1	2	0	0										PRODUCTIVE
G90103B	G90103	B	G9		103	129	9	2	6	10	4	6										PRODUCTIVE
G90104A	G90104	A	G9		104	112	7	2	5		0	0										PRODUCTIVE
G90104B	G90104	B	G9		104	112		0	0		0	0										NONPRODUCTIVE
G90105A	G90105	A	G9		105	36	9	2	7	6	0	0										PRODUCTIVE	use cryo females
G90105B	G90105	B	G9		105	36	6	5	1	8	5	3										PRODUCTIVE
G90106A	G90106	A	G9		106	57	7	5	2	9	6	3										PRODUCTIVE
G90106B	G90106	B	G9		106	57	10	1	9	11	0	0										PRODUCTIVE
G90107A	G90107	A	G9		107	93	8	5	3	11	5	6										PRODUCTIVE	one mating only
G90107B	G90107	B	G9		5	120	10	6	4	10	0	0										PRODUCTIVE
G90108A	G90108	A	G9		140	67	9	2	7	4	1	3										PRODUCTIVE	use 2 cryo females
G90108B	G90108	B	G9		140	67	4	1	3	6	3	3										PRODUCTIVE
G90109A	G90109	A	G9		109	6	7	2	5	7	4	3										PRODUCTIVE
G90109B	G90109	B	G9		109	6	7	3	4	9	2	7										PRODUCTIVE
G90110A	G90110	A	G9		110	119	4	1	3		0	0										PRODUCTIVE
G90110B	G90110	B	G9		110	119	9	4	5	4	1	3										PRODUCTIVE
G90111A	G90111	A	G9		111	61	5	2	3	10	4	6										PRODUCTIVE
G90111B	G90111	B	G9		111	61	6	4	2	6	2	4										PRODUCTIVE
G90112A	G90112	A	G9		112	89	7	6	2	5	0	0										PRODUCTIVE
G90112B	G90112	B	G9		112	89	9	8	1	2	1	1										PRODUCTIVE
G90113A	G90113	A	G9		113	49	4	4	0	7	0	0										PRODUCTIVE
G90113B	G90113	B	G9		113	49		0	0		0	0										NOCARD	no card
G90114A	G90114	A	G9		114	118	11	6	5	9	3	6										PRODUCTIVE
G90114B	G90114	B	G9		114	118	8	2	6	10	7	3										PRODUCTIVE
G90115A	G90115	A	G9		115	145	8	1	7	8	0	0										PRODUCTIVE
G90115B	G90115	B	G9		115	145	5	3	2		0	0										PRODUCTIVE
G90116A	G90116	A	G9		116	46	8	4	4	9	5	4										PRODUCTIVE
G90116B	G90116	B	G9		116	46	9	4	4	9	0	0										PRODUCTIVE
G90117A	G90117	A	G9		117	126	6	3	3	6	2	4										PRODUCTIVE
G90117B	G90117	B	G9		117	126	9	4	5	11	0	0										PRODUCTIVE
G90118A	G90118	A	G9		118	73	8	2	6	13	4	9										PRODUCTIVE
G90118B	G90118	B	G9		118	73	8	7	1	11	2	9										PRODUCTIVE
G90119A	G90119	A	G9		119	1	7	3	4	9	3	6										PRODUCTIVE
G90119B	G90119	B	G9		119	1	6	2	4	9	3	6										PRODUCTIVE
G90120A	G90120	A	G9		120	102	4	1	3		0	0										PRODUCTIVE
G90120B	G90120	B	G9		120	102	4	3	1	9	2	5										PRODUCTIVE
G90121A	G90121	A	G9		121	153	6	6	0	8	5	3										PRODUCTIVE
G90121B	G90121	B	G9		121	153	8	6	2	9	4	5										PRODUCTIVE
G90122A	G90122	A	G9		122	134	5	1	4	4	2	2	2									PRODUCTIVE
G90122B	G90122	B	G9		122	134	7	4	3	8	5	3										PRODUCTIVE
G90123A	G90123	A	G9		123	31	8	1	6	6	2	5										PRODUCTIVE	one mating only
G90123B	G90123	B	G9		134	29		0	0		0	0										NONPRODUCTIVE
G90124A	G90124	A	G9		124	128	5	2	3		0	0										PRODUCTIVE
G90124B	G90124	B	G9		124	128	16	7	7	8	3	5										PRODUCTIVE
G90125A	G90125	A	G9		125	157	7	3	3	8	2	6										PRODUCTIVE
G90125B	G90125	B	G9		125	157	6	1	5	6	4	2										PRODUCTIVE
G90126A	G90126	A	G9		126	72	8	3	5	10	0	0										PRODUCTIVE
G90126B	G90126	B	G9		126	72	8	5	3	9	3	3										PRODUCTIVE
G90127A	G90127	A	G9		127	15	6	2	4	8	0	0										PRODUCTIVE
G90127B	G90127	B	G9		127	15	11	5	5	10	3	2										PRODUCTIVE
G90128A	G90128	A	G9		128	168	8	4	4	10	0	0										PRODUCTIVE
G90128B	G90128	B	G9		128	168	6	3	3	6	3	3										PRODUCTIVE
G90129A	G90129	A	G9		129	161	9	2	6	5	0	5										PRODUCTIVE
G90129B	G90129	B	G9		129	161	11	2	7		0	0										PRODUCTIVE
G90130A	G90130	A	G9		130	22	8	4	4	4	0	0										PRODUCTIVE
G90130B	G90130	B	G9		130	22	6	1	5		0	0										PRODUCTIVE
G90131A	G90131	A	G9		131	33	4	1	3	9	0	0										PRODUCTIVE
G90131B	G90131	B	G9		131	33	8	4	4	8	1	7										PRODUCTIVE
G90132A	G90132	A	G9		141	151	12	5	7	13	0	0										PRODUCTIVE	use 2 cryo females
G90132B	G90132	B	G9		141	151	8	3	5	8	5	3										PRODUCTIVE
G90133A	G90133	A	G9		133	12	7	5	2		0	0										PRODUCTIVE
G90133B	G90133	B	G9		133	12	8	3	5		0	0										PRODUCTIVE
G90134A	G90134	A	G9		134	107	9	7	2	10	3	7										PRODUCTIVE	one mating only
G90134B	G90134	B	G9		140	21	8	2	6	8	4	4										PRODUCTIVE
G90135A	G90135	A	G9		135	133	10	6	4	2	0	0										PRODUCTIVE	use 2 cryo males
G90135B	G90135	B	G9		135	133	7	2	5	5	1	4										PRODUCTIVE
G90136A	G90136	A	G9		136	159	7	3	4	9	4	4										PRODUCTIVE
G90136B	G90136	B	G9		136	159	6	3	3	5	0	0										PRODUCTIVE
G90137A	G90137	A	G9		137	27	5	5	0	6	4	1										PRODUCTIVE
G90137B	G90137	B	G9		137	27	4	0	4	6	4	2										PRODUCTIVE
G90138A	G90138	A	G9		138	5	6	2	4	6	2	4										PRODUCTIVE
G90138B	G90138	B	G9		138	5	9	4	5	9	6	3	1									PRODUCTIVE
G90139A	G90139	A	G9		139	76	9	6	3	13	5	7										PRODUCTIVE
G90139B	G90139	B	G9		139	76	9	5	4	10	3	7										PRODUCTIVE
G90140A	G90140	A	G9		140	95	7	2	5	5	1	2										PRODUCTIVE
G90140B	G90140	B	G9		140	95	5	3	2	4	1	3										PRODUCTIVE
G90141A	G90141	A	G9		141	63	8	5	4		0	0										PRODUCTIVE
G90141B	G90141	B	G9		141	63	9	6	2	13	8	5										PRODUCTIVE
G90142A	G90142	A	G9		142	122	8	3	5	10	5	2										PRODUCTIVE
G90142B	G90142	B	G9		142	122	11	3	8	11	7	4										PRODUCTIVE
G90143A	G90143	A	G9		143	41	9	1	8	9	1	8										PRODUCTIVE
G90143B	G90143	B	G9		143	41	6	3	3	10	4	6										PRODUCTIVE
G90144A	G90144	A	G9		144	104	8	5	3	11	3	8										PRODUCTIVE	use 1 cryo female
G90144B	G90144	B	G9		144	104	6	2	3	6	4	2										PRODUCTIVE
G90145A	G90145	A	G9		145	8	7	4	3	9	3	6										PRODUCTIVE
G90145B	G90145	B	G9		145	8	9	6	3	10	6	3										PRODUCTIVE
G90146A	G90146	A	G9		146	136	9	3	5	10	5	5										PRODUCTIVE
G90146B	G90146	B	G9		146	136	12	6	6	10	0	0										PRODUCTIVE
G90147A	G90147	A	G9		147	55	6	1	5	8	1	7										PRODUCTIVE
G90147B	G90147	B	G9		147	55	9	1	3	8	0	0										PRODUCTIVE
G90148A	G90148	A	G9		148	43	6	5	1	7	4	2										PRODUCTIVE
G90148B	G90148	B	G9		148	43	8	2	6	11	5	6										PRODUCTIVE
G90149A	G90149	A	G9		149	142	8	3	4		0	0										PRODUCTIVE
G90149B	G90149	B	G9		149	142	3	2	1	5	1	4										PRODUCTIVE
G90150A	G90150	A	G9		150	65	8	4	4	11	0	0										PRODUCTIVE
G90150B	G90150	B	G9		150	65	10	5	4	12	5	7										PRODUCTIVE
G90151A	G90151	A	G9		151	7	5	2	3	12	6	6										PRODUCTIVE
G90151B	G90151	B	G9		151	7	8	1	7	12	0	0										PRODUCTIVE
G90152A	G90152	A	G9		152	24	9	4	5	10	3	7										PRODUCTIVE
G90152B	G90152	B	G9		152	24	10	5	5	10	5	5										PRODUCTIVE
G90153A	G90153	A	G9		153	166	10	4	6	8	0	0										PRODUCTIVE
G90153B	G90153	B	G9		153	166	8	6	2	12	7	4										PRODUCTIVE
G90154A	G90154	A	G9		154	47	10	5	5	9	4	5										PRODUCTIVE
G90154B	G90154	B	G9		154	47	6	0	0	8	3	5										PRODUCTIVE
G90155A	G90155	A	G9		155	2	8	5	3	6	2	4										PRODUCTIVE
G90155B	G90155	B	G9		155	2	9	6	3	7	3	4										PRODUCTIVE
G90156A	G90156	A	G9		156	84	9	6	3	11	0	0										PRODUCTIVE
G90156B	G90156	B	G9		156	84	11	9	2	11	3	8										PRODUCTIVE
G90157A	G90157	A	G9		157	129	3	0	3	9	4	5										PRODUCTIVE	use 2 cryo males
G90157B	G90157	B	G9		157	129	4	2	2	11	7	4										PRODUCTIVE
G90158A	G90158	A	G9		158	138	9	5	3	8	3	5										PRODUCTIVE
G90158B	G90158	B	G9		158	138	2	0	0	9	5	4										PRODUCTIVE
G90159A	G90159	A	G9		159	32	7	4	2	7	6	1										PRODUCTIVE
G90159B	G90159	B	G9		159	32	9	6	3	10	6	3										PRODUCTIVE
G90160A	G90160	A	G9		160	35	7	1	6	9	6	3										PRODUCTIVE
G90160B	G90160	B	G9		160	35	11	5	4	12	3	9										PRODUCTIVE
G90161A	G90161	A	G9		161	30	8	4	4	8	4	4										PRODUCTIVE
G90161B	G90161	B	G9		161	30	10	5	5	3	0	3										PRODUCTIVE
G90162A	G90162	A	G9		162	58	11	7	4	12	7	5										PRODUCTIVE
G90162B	G90162	B	G9		162	58	7	4	3	8	5	3										PRODUCTIVE
G90163A	G90163	A	G9		163	3	8	3	5	10	4	3										PRODUCTIVE
G90163B	G90163	B	G9		163	3	8	2	6	9	4	3										PRODUCTIVE
G90164A	G90164	A	G9		164	71	3	2	1	10	4	6										PRODUCTIVE
G90164B	G90164	B	G9		164	71		0	0		0	0										NONPRODUCTIVE
G90165A	G90165	A	G9		165	44	5	5	0	12	7	4										PRODUCTIVE
G90165B	G90165	B	G9		165	44	12	7	5	12	0	0										PRODUCTIVE
G90166A	G90166	A	G9		166	39	8	3	5	11	8	3										PRODUCTIVE
G90166B	G90166	B	G9		166	39	8	5	3	9	4	5										PRODUCTIVE
G90167A	G90167	A	G9		167	48	9	7	2	10	7	3										PRODUCTIVE
G90167B	G90167	B	G9		167	48	9	5	4	12	2	10										PRODUCTIVE
G90168A	G90168	A	G9		168	90	4	2	2	4	3	1										PRODUCTIVE
G90168B	G90168	B	G9		168	90	1	0	0	3	0	3										PRODUCTIVE
G90169A	G90169	A	G9		169	82	8	4	4	8	2	6										PRODUCTIVE
G90169B	G90169	B	G9		169	82	9	6	3		0	0										PRODUCTIVE
G90170A	G90170	A	G9		170	77	9	5	4	9	4	5										PRODUCTIVE
G90170B	G90170	B	G9		170	77	9	6	3	10	3	4										PRODUCTIVE
G90171A	G90171	A	G9		171	116	6	2	3	12	0	0										PRODUCTIVE
G90171B	G90171	B	G9		171	116	9	3	6	12	5	6										PRODUCTIVE
G90172A	G90172	A	G9		172	16	7	3	2	6	1	5										PRODUCTIVE
G90172B	G90172	B	G9		172	16	4	2	2	4	2	2										PRODUCTIVE
G90173A	G90173	A	G9		173	133	6	3	3		0	0										PRODUCTIVE
G90173B	G90173	B	G9		173	133	8	2	5	10	4	5										PRODUCTIVE
G90174A	G90174	A	G9		174	96	7	2	5	8	0	0										PRODUCTIVE
G90174B	G90174	B	G9		174	96	6	2	4	8	2	5										PRODUCTIVE
G90175A	G90175	A	G9		175	137	8	7	1	10	0	0										PRODUCTIVE
G90175B	G90175	B	G9		175	137	9	6	3		0	0										PRODUCTIVE
G10001A	G10001	A	G10				9	2	7	8	4	4	5									PRODUCTIVE
G10001B	G10001	B	G10				9	3	6	8	3	4	7									PRODUCTIVE
G10002A	G10002	A	G10				8	4	4	8	2	4	7									PRODUCTIVE
G10002B	G10002	B	G10				7	3	4	7	3	3	8									PRODUCTIVE
G10003A	G10003	A	G10				10	5	5	13	4	6	11									PRODUCTIVE
G10003B	G10003	B	G10				11	4	7	8	0	0										PRODUCTIVE
G10004A	G10004	A	G10				9	4	5	6	3	3	8									PRODUCTIVE
G10004B	G10004	B	G10					0	0		0	0										NONPRODUCTIVE
G10005A	G10005	A	G10				8	3	4	13	5	5										PRODUCTIVE
G10005B	G10005	B	G10				10	5	4	10	5	4										PRODUCTIVE
G10006A	G10006	A	G10				7	4	3	8	3	5	7									PRODUCTIVE
G10006B	G10006	B	G10					0	0		0	0										NONPRODUCTIVE
G10007A	G10007	A	G10				5	1	4	10	2	8	10									PRODUCTIVE
G10007B	G10007	B	G10				4	4	0	7	3	3	3									PRODUCTIVE
G10008A	G10008	A	G10					0	0		0	0										NONPRODUCTIVE
G10008B	G10008	B	G10				6	3	3	7	4	3	5									PRODUCTIVE
G10009A	G10009	A	G10				8	5	3	9	3	3	10									PRODUCTIVE
G10010A	G10010	A	G10				8	5	2	11	6	4										PRODUCTIVE
G10010B	G10010	B	G10				7	0	7		0	0										PRODUCTIVE
G10011A	G10011	A	G10				6	2	4	10	4	6	11									PRODUCTIVE
G10011B	G10011	B	G10				9	3	6	9	3	5	10									PRODUCTIVE
G10012A	G10012	A	G10				4	1	3	5	3	1	2									PRODUCTIVE
G10012B	G10012	B	G10				12	6	6	9	0	0										PRODUCTIVE
G10013A	G10013	A	G10				4	3	1	8	3	4	8									PRODUCTIVE
G10013B	G10013	B	G10				8	1	7	9	4	5	10									PRODUCTIVE
G10014A	G10014	A	G10				5	3	2	6	2	4	9									PRODUCTIVE
G10014B	G10014	B	G10				10	8	2	1	0	1	6									PRODUCTIVE
G10015A	G10015	A	G10				7	3	4	9	3	6	7									PRODUCTIVE
G10015B	G10015	B	G10				6	2	4	8	2	5	7									PRODUCTIVE
G10016A	G10016	A	G10				9	3	6	10	5	4	9									PRODUCTIVE
G10016B	G10016	B	G10				10	6	3	14	4	10										PRODUCTIVE
G10017A	G10017	A	G10				9	5	4	6	4	2	8									PRODUCTIVE
G10017B	G10017	B	G10				6	3	3	9	3	4	7									PRODUCTIVE
G10018A	G10018	A	G10				8	3	5	10	5	3	9									PRODUCTIVE
G10018B	G10018	B	G10				10	1	6	11	7	4	8									PRODUCTIVE
G10019A	G10019	A	G10				5	2	3	10	6	4	10									PRODUCTIVE
G10019B	G10019	B	G10				8	4	4	12	6	5	15									PRODUCTIVE
G10020A	G10020	A	G10				9	6	3	8	5	2	11									PRODUCTIVE
G10020B	G10020	B	G10				9	3	5	10	6	4										PRODUCTIVE
G10021A	G10021	A	G10				11	5	6	14	11	3	12									PRODUCTIVE
G10021B	G10021	B	G10				9	4	5	13	5	6	10									PRODUCTIVE
G10022A	G10022	A	G10				9	3	6	8	5	3	8									PRODUCTIVE
G10022B	G10022	B	G10				10	7	3	5	2	3										PRODUCTIVE
G10023A	G10023	A	G10				8	2	6	6	3	2	10									PRODUCTIVE
G10023B	G10023	B	G10				5	3	2	3	0	3	9									PRODUCTIVE
G10024A	G10024	A	G10				9	3	6	8	0	0										PRODUCTIVE
G10024B	G10024	B	G10				6	4	2	9	6	1	4									PRODUCTIVE
G10025A	G10025	A	G10				10	5	5	13	7	6	12									PRODUCTIVE
G10025B	G10025	B	G10				4	0	4	4	3	0	7									PRODUCTIVE
G10026A	G10026	A	G10				6	3	3	9	1	8	8									PRODUCTIVE
G10026B	G10026	B	G10				8	5	3	13	3	9	12									PRODUCTIVE
G10027A	G10027	A	G10				3	1	2	4	4	0										PRODUCTIVE
G10027B	G10027	B	G10				7	4	3	13	0	0										PRODUCTIVE
G10028A	G10028	A	G10				5	2	3	8	1	6	6									PRODUCTIVE
G10028B	G10028	B	G10				2	1	1		0	0										PRODUCTIVE
G10029A	G10029	A	G10				6	3	3	11	0	0										PRODUCTIVE
G10029B	G10029	B	G10					0	0		0	0										NONPRODUCTIVE
G10030A	G10030	A	G10				10	6	4	14	8	5	8									PRODUCTIVE
G10030B	G10030	B	G10				9	4	5	9	4	4	9									PRODUCTIVE
G10031A	G10031	A	G10					0	0		0	0										NONPRODUCTIVE
G10031B	G10031	B	G10					0	0		0	0										NONPRODUCTIVE
G10032A	G10032	A	G10				5	2	2	3	1	1	4									PRODUCTIVE
G10032B	G10032	B	G10				2	0	0		0	0										PRODUCTIVE
G10033A	G10033	A	G10				7	4	3	6	0	0	7									PRODUCTIVE
G10033B	G10033	B	G10				6	0	0	1	0	1										PRODUCTIVE
G10034A	G10034	A	G10				7	0	7	9	5	4										PRODUCTIVE
G10034B	G10034	B	G10				7	2	5	10	1	9										PRODUCTIVE
G10035A	G10035	A	G10				8	3	5	9	3	6	9									PRODUCTIVE
G10035B	G10035	B	G10				8	4	4	8	4	4	9									PRODUCTIVE
G10036A	G10036	A	G10				8	3	5	12	7	4	10									PRODUCTIVE
G10036B	G10036	B	G10				10	5	5	9	5	4										PRODUCTIVE
G10037A	G10037	A	G10				10	2	8	10	6	3										PRODUCTIVE
G10037B	G10037	B	G10					0	0		0	0										NONPRODUCTIVE
G10038A	G10038	A	G10				9	4	5	6	0	0										PRODUCTIVE
G10038B	G10038	B	G10				5	1	4	4	1	1	5									PRODUCTIVE
G10039A	G10039	A	G10				8	2	6	9	4	5	9									PRODUCTIVE
G10039B	G10039	B	G10				7	5	2	8	1	6										PRODUCTIVE
G10040A	G10040	A	G10				8	4	4	9	5	3	8									PRODUCTIVE
G10040B	G10040	B	G10				9	3	5	10	0	0										PRODUCTIVE
G10041A	G10041	A	G10				7	5	2	11	6	4	10									PRODUCTIVE
G10041B	G10041	B	G10					0	0		0	0										NONPRODUCTIVE
G10042A	G10042	A	G10				10	4	6	13	6	6	11									PRODUCTIVE
G10042B	G10042	B	G10				8	5	3	5	4	1										PRODUCTIVE
G10043A	G10043	A	G10				10	1	9	6	1	3	7									PRODUCTIVE
G10043B	G10043	B	G10				9	6	3	10	6	4										PRODUCTIVE
G10044A	G10044	A	G10				5	2	2		0	0										PRODUCTIVE
G10044B	G10044	B	G10				5	4	1	6	0	0										PRODUCTIVE
G10045A	G10045	A	G10				5	2	2	7	4	2	8									PRODUCTIVE
G10045B	G10045	B	G10					0	0		0	0										NONPRODUCTIVE
G10046A	G10046	A	G10				6	3	3	9	7	1										PRODUCTIVE
G10046B	G10046	B	G10				8	6	2	10	0	0										PRODUCTIVE
G10047A	G10047	A	G10					0	0		0	0										NONPRODUCTIVE
G10047B	G10047	B	G10				8	4	4	10	5	5	9									PRODUCTIVE
G10048A	G10048	A	G10				12	3	9	13	8	5	11									PRODUCTIVE
G10048B	G10048	B	G10					0	0		0	0										NONPRODUCTIVE
G10049A	G10049	A	G10				5	1	3	10	6	3	10									PRODUCTIVE
G10049B	G10049	B	G10				9	2	7	8	3	5	8									PRODUCTIVE
G10050A	G10050	A	G10				9	5	4	11	6	4	7									PRODUCTIVE
G10050B	G10050	B	G10				10	6	4	13	7	6	6									PRODUCTIVE
G10051A	G10051	A	G10				3	1	2	5	3	2	11									PRODUCTIVE
G10051B	G10051	B	G10				7	3	4	5	2	2	10									PRODUCTIVE
G10052A	G10052	A	G10				10	6	4	11	7	4	9									PRODUCTIVE
G10052B	G10052	B	G10				9	1	8	11	4	6	11									PRODUCTIVE
G10053A	G10053	A	G10				7	3	4	8	1	7	7									PRODUCTIVE
G10053B	G10053	B	G10				9	5	4	6	3	3										PRODUCTIVE
G10054A	G10054	A	G10				10	3	7	9	5	4	9									PRODUCTIVE
G10054B	G10054	B	G10				6	3	3	8	3	4	10									PRODUCTIVE
G10055A	G10055	A	G10				9	4	5	9	6	3	9									PRODUCTIVE
G10055B	G10055	B	G10				10	5	5	9	3	5	10									PRODUCTIVE
G10056A	G10056	A	G10				9	5	4	11	6	5	9									PRODUCTIVE
G10056B	G10056	B	G10				9	6	3	10	5	5	8									PRODUCTIVE
G10057A	G10057	A	G10				9	3	6	12	8	4	8									PRODUCTIVE
G10057B	G10057	B	G10				6	5	1	8	0	0	7									PRODUCTIVE
G10058A	G10058	A	G10				6	2	4	13	0	0										PRODUCTIVE
G10058B	G10058	B	G10				8	5	3	8	4	4	9									PRODUCTIVE
G10059A	G10059	A	G10				9	5	4	13	6	6	12									PRODUCTIVE
G10059B	G10059	B	G10				12	10	2	10	3	6										PRODUCTIVE
G10060A	G10060	A	G10					0	0		0	0										NONPRODUCTIVE
G10060B	G10060	B	G10				8	4	4	13	4	9	8									PRODUCTIVE
G10061A	G10061	A	G10				9	4	5	11	3	3										PRODUCTIVE
G10061B	G10061	B	G10				7	6	1	10	4	6										PRODUCTIVE
G10062A	G10062	A	G10				7	4	3	6	0	0										PRODUCTIVE
G10062B	G10062	B	G10				4	2	2	8	2	5	6									PRODUCTIVE
G10063A	G10063	A	G10				11	3	8	4	1	3										PRODUCTIVE
G10063B	G10063	B	G10				5	2	3	9	0	0										PRODUCTIVE
G10064A	G10064	A	G10				7	3	4	8	4	4										PRODUCTIVE
G10064B	G10064	B	G10					0	0		0	0										NONPRODUCTIVE
G10065A	G10065	A	G10				13	5	7	4	3	1										PRODUCTIVE
G10065B	G10065	B	G10				13	7	4	13	0	0										PRODUCTIVE
G10066A	G10066	A	G10				8	4	4	3	1	0										PRODUCTIVE
G10066B	G10066	B	G10				7	3	4	9	5	1										PRODUCTIVE
G10067A	G10067	A	G10				5	2	3	7	4	3	7									PRODUCTIVE
G10067B	G10067	B	G10				6	1	5	8	0	0										PRODUCTIVE
G10068A	G10068	A	G10				7	2	5	9	4	4	9									PRODUCTIVE
G10068B	G10068	B	G10				9	3	6	10	6	3										PRODUCTIVE
G10069A	G10069	A	G10				8	3	5	7	4	2	8									PRODUCTIVE
G10069B	G10069	B	G10					0	0		0	0										NONPRODUCTIVE
G10070A	G10070	A	G10				7	3	4	10	3	7	10									PRODUCTIVE
G10070B	G10070	B	G10				5	1	4	9	3	6	8									PRODUCTIVE
G10071A	G10071	A	G10				9	4	5	10	5	5	10									PRODUCTIVE
G10071B	G10071	B	G10				8	2	6	7	3	4	9									PRODUCTIVE
G10072A	G10072	A	G10				9	5	4	8	4	3	9									PRODUCTIVE
G10072B	G10072	B	G10				6	4	2	11	6	5										PRODUCTIVE
G10073A	G10073	A	G10				9	2	7	7	6	1	7									PRODUCTIVE
G10073B	G10073	B	G10				7	3	4	9	3	5										PRODUCTIVE
G10074A	G10074	A	G10				9	5	4	13	5	8	1									PRODUCTIVE
G10074B	G10074	B	G10				4	2	2	10	4	5	10									PRODUCTIVE
G10075A	G10075	A	G10				11	5	6	11	6	3										PRODUCTIVE
G10075B	G10075	B	G10				13	8	5	11	7	4										PRODUCTIVE
G10076A	G10076	A	G10				6	3	3	11	4	7	9									PRODUCTIVE
G10076B	G10076	B	G10				9	7	2	10	4	5	9									PRODUCTIVE
G10077A	G10077	A	G10				6	4	2	8	4	3	8									PRODUCTIVE
G10077B	G10077	B	G10				3	2	1	7	3	3	9									PRODUCTIVE
G10078A	G10078	A	G10				8	6	2	10	5	5	10									PRODUCTIVE
G10078B	G10078	B	G10				9	5	4	9	5	4	9									PRODUCTIVE
G10079A	G10079	A	G10				9	3	6	14	5	6										PRODUCTIVE
G10079B	G10079	B	G10				7	6	1	9	0	0										PRODUCTIVE
G10080A	G10080	A	G10				8	4	4	9	3	2	8									PRODUCTIVE
G10080B	G10080	B	G10				7	2	5	9	4	5	10									PRODUCTIVE
G10081A	G10081	A	G10				7	2	5	11	4	6	8									PRODUCTIVE
G10081B	G10081	B	G10				9	3	6	9	0	0										PRODUCTIVE
G10082A	G10082	A	G10				10	4	4	9	5	4										PRODUCTIVE
G10082B	G10082	B	G10				11	6	5	11	0	0										PRODUCTIVE
G10083A	G10083	A	G10				9	0	0		0	0										PRODUCTIVE
G10083B	G10083	B	G10				6	3	3	4	3	1	4									PRODUCTIVE
G10084A	G10084	A	G10					0	0		0	0										NONPRODUCTIVE
G10085A	G10085	A	G10				5	3	2	8	3	3										PRODUCTIVE
G10085B	G10085	B	G10				8	7	1	9	4	5	8									PRODUCTIVE
G10086A	G10086	A	G10				7	5	2	6	0	0										PRODUCTIVE
G10086B	G10086	B	G10				9	4	5	13	0	0	10									PRODUCTIVE
G10087A	G10087	A	G10					0	0		0	0										NONPRODUCTIVE
G10087B	G10087	B	G10					0	0		0	0										NONPRODUCTIVE
G10088A	G10088	A	G10				8	3	5	9	4	5										PRODUCTIVE
G10088B	G10088	B	G10				5	3	2	9	6	3	7									PRODUCTIVE
G10089A	G10089	A	G10				8	6	2	11	3	6										PRODUCTIVE
G10089B	G10089	B	G10				7	5	2	9	4	5										PRODUCTIVE
G10090A	G10090	A	G10				9	3	6	9	3	6	3									PRODUCTIVE
G10090B	G10090	B	G10				6	4	2	6	6	6	4									PRODUCTIVE
G10091A	G10091	A	G10				11	6	5	14	8	3	13									PRODUCTIVE
G10091B	G10091	B	G10				6	4	2	15	10	5	13									PRODUCTIVE
G10092A	G10092	A	G10				9	1	7	10	4	5										PRODUCTIVE
G10092B	G10092	B	G10				8	4	4	9	3	6	10									PRODUCTIVE
G10093A	G10093	A	G10				6	3	3	7	4	3	5									PRODUCTIVE
G10093B	G10093	B	G10				6	2	3	7	3	4	9									PRODUCTIVE
G10094A	G10094	A	G10				7	0	7	7	3	4										PRODUCTIVE
G10094B	G10094	B	G10					0	0		0	0										NONPRODUCTIVE
G10095A	G10095	A	G10				11	5	6	11	3	8	9									PRODUCTIVE
G10095B	G10095	B	G10				8	2	6	10	6	4	8									PRODUCTIVE
G10096A	G10096	A	G10				4	1	3	3	0	0										PRODUCTIVE
G10096B	G10096	B	G10				5	3	2	6	2	4	4									PRODUCTIVE
G10097A	G10097	A	G10				9	4	5	9	3	5	9									PRODUCTIVE
G10097B	G10097	B	G10				10	4	5	9	4	5										PRODUCTIVE
G10098A	G10098	A	G10				8	5	3	13	2	8										PRODUCTIVE
G10098B	G10098	B	G10				4	0	0	7	1	6	7									PRODUCTIVE
G10099A	G10099	A	G10					0	0		0	0										NONPRODUCTIVE
G10099B	G10099	B	G10				6	3	3	6	0	6	6									PRODUCTIVE
G10100A	G10100	A	G10				8	2	6	8	1	7	10									PRODUCTIVE
G10100B	G10100	B	G10				5	1	4	8	4	4	9									PRODUCTIVE
G10101A	G10101	A	G10				7	2	5	11	8	3	1									PRODUCTIVE
G10101B	G10101	B	G10				10	4	5	7	1	6	9									PRODUCTIVE
G10102A	G10102	A	G10				4	2	2	3	0	0										PRODUCTIVE
G10102B	G10102	B	G10				8	5	3	7	6	1										PRODUCTIVE
G10103A	G10103	A	G10				5	2	3	8	2	6	4									PRODUCTIVE
G10103B	G10103	B	G10				9	6	3	10	5	5	10									PRODUCTIVE
G10104A	G10104	A	G10				10	5	5	9	5	4	8									PRODUCTIVE
G10104B	G10104	B	G10				7	4	3		0	0										PRODUCTIVE
G10105A	G10105	A	G10				7	6	1	8	0	0										PRODUCTIVE
G10105B	G10105	B	G10				8	6	2	12	5	7	10									PRODUCTIVE
G10106A	G10106	A	G10				8	5	3	12	5	7	12									PRODUCTIVE
G10106B	G10106	B	G10				8	3	5	8	6	2										PRODUCTIVE
G10107A	G10107	A	G10				7	4	3	10	4	6	7									PRODUCTIVE
G10107B	G10107	B	G10				9	2	7	12	5	7	11									PRODUCTIVE
G10108A	G10108	A	G10				9	5	4	12	1	6	8									PRODUCTIVE
G10108B	G10108	B	G10					0	0		0	0										NONPRODUCTIVE
G10109A	G10109	A	G10				10	8	2	11	6	5	10									PRODUCTIVE
G10109B	G10109	B	G10				6	3	3	7	4	3	8									PRODUCTIVE
G10110A	G10110	A	G10				10	8	2	11	0	0	9									PRODUCTIVE
G10110B	G10110	B	G10				11	9	2	10	7	3	14									PRODUCTIVE
G10111A	G10111	A	G10				7	2	3	5	5	0										PRODUCTIVE
G10111B	G10111	B	G10					0	0		0	0										NONPRODUCTIVE
G10112A	G10112	A	G10				5	1	4	8	2	6	7									PRODUCTIVE
G10112B	G10112	B	G10				7	4	3	9	3	6	7									PRODUCTIVE
G10113A	G10113	A	G10				7	3	4	9	3	6	7									PRODUCTIVE
G10113B	G10113	B	G10				6	3	3	6	1	5										PRODUCTIVE
G10114A	G10114	A	G10				11	4	7	9	6	3	10									PRODUCTIVE
G10114B	G10114	B	G10				10	6	4	11	8	3										PRODUCTIVE
G10115A	G10115	A	G10				6	4	2	11	5	6										PRODUCTIVE
G10115B	G10115	B	G10				4	2	2	9	6	3	10									PRODUCTIVE
G10116A	G10116	A	G10				11	8	3	8	4	4	13									PRODUCTIVE
G10116B	G10116	B	G10				9	5	4	15	6	7	9									PRODUCTIVE
G10117A	G10117	A	G10				10	6	4	15	7	8										PRODUCTIVE
G10117B	G10117	B	G10				8	0	5	9	7	2	6									PRODUCTIVE
G10118A	G10118	A	G10				10	5	5	8	3	5	6									PRODUCTIVE
G10118B	G10118	B	G10				2	0	0	6	3	3	8									PRODUCTIVE
G10119A	G10119	A	G10				7	4	3	6	4	2	8									PRODUCTIVE
G10119B	G10119	B	G10				5	2	3	13	5	8	12									PRODUCTIVE
G10120A	G10120	A	G10				9	1	5	9	5	4	9									PRODUCTIVE
G10120B	G10120	B	G10				10	5	5	12	5	7	10									PRODUCTIVE
G10121A	G10121	A	G10				3	1	1	11	1	10	11									PRODUCTIVE
G10121B	G10121	B	G10				4	3	1	4	1	2										PRODUCTIVE
G10122A	G10122	A	G10				12	6	6	11	6	5	12									PRODUCTIVE
G10122B	G10122	B	G10				9	6	3	11	7	4	10									PRODUCTIVE
G10123A	G10123	A	G10				9	6	3	9	4	5	10									PRODUCTIVE
G10123B	G10123	B	G10				5	2	3	6	3	3	6									PRODUCTIVE
G10124A	G10124	A	G10				9	1	8	10	6	4										PRODUCTIVE
G10124B	G10124	B	G10				8	4	4	9	0	0										PRODUCTIVE
G10125A	G10125	A	G10				6	3	3	8	0	0	10									PRODUCTIVE
G10125B	G10125	B	G10				8	3	5	10	7	4	8									PRODUCTIVE
G10126A	G10126	A	G10					0	0		0	0										NONPRODUCTIVE
G10126B	G10126	B	G10				10	2	7	4	0	4	13									PRODUCTIVE
G10127A	G10127	A	G10				7	3	4	11	2	9										PRODUCTIVE
G10127B	G10127	B	G10				10	6	4	10	0	0										PRODUCTIVE
G10128A	G10128	A	G10				7	4	3	12	10	0	11									PRODUCTIVE
G10128B	G10128	B	G10				7	3	4	10	3	4										PRODUCTIVE
G10129A	G10129	A	G10				3	2	1	6	0	0										PRODUCTIVE
G10129B	G10129	B	G10				8	4	3	11	0	0										PRODUCTIVE
G10130A	G10130	A	G10				10	6	4		0	0										PRODUCTIVE
G10130B	G10130	B	G10				4	2	2	4	0	0										PRODUCTIVE
G10131A	G10131	A	G10				10	6	4	11	6	6	6									PRODUCTIVE
G10131B	G10131	B	G10				9	6	3	10	0	8	9									PRODUCTIVE
G10132A	G10132	A	G10				8	4	4	12	2	8	8									PRODUCTIVE
G10132B	G10132	B	G10					0	0		0	0										NONPRODUCTIVE
G10133A	G10133	A	G10				8	5	3	11	4	6	7									PRODUCTIVE
G10133B	G10133	B	G10				10	2	8	9	2	5	11									PRODUCTIVE
G10134A	G10134	A	G10				7	3	4	9	4	3	10									PRODUCTIVE
G10134B	G10134	B	G10				2	2	0	10	6	4	8									PRODUCTIVE
G10135A	G10135	A	G10				6	4	2	7	3	2	10									PRODUCTIVE
G10135B	G10135	B	G10				6	2	4	9	5	4	11									PRODUCTIVE
G10136A	G10136	A	G10				1	0	1	8	3	4	8									PRODUCTIVE
G10136B	G10136	B	G10				8	3	5	9	1	0	8									PRODUCTIVE
G10137A	G10137	A	G10				7	3	3	9	3	6										PRODUCTIVE
G10137B	G10137	B	G10				7	4	3	8	0	0										PRODUCTIVE
G10138A	G10138	A	G10				9	2	7	10	4	6	9									PRODUCTIVE
G10138B	G10138	B	G10				6	2	4	7	3	4	7									PRODUCTIVE
G10139A	G10139	A	G10				7	3	4	9	5	4										PRODUCTIVE
G10139B	G10139	B	G10				5	3	2	8	2	5	2									PRODUCTIVE
G10140A	G10140	A	G10				7	3	4	9	5	4	9									PRODUCTIVE
G10140B	G10140	B	G10				7	5	2	6	4	2	4									PRODUCTIVE
G10141A	G10141	A	G10				12	8	3	16	8	3	8									PRODUCTIVE
G10141B	G10141	B	G10				7	5	2	6	3	1										PRODUCTIVE
G10142A	G10142	A	G10				9	2	7	15	6	5										PRODUCTIVE
G10142B	G10142	B	G10				9	4	5	11	5	4	11									PRODUCTIVE
G10143A	G10143	A	G10				6	5	1	6	0	0	10									PRODUCTIVE
G10143B	G10143	B	G10				8	3	5	11	5	6	10									PRODUCTIVE
G10144A	G10144	A	G10				2	1	1	1	1	0	6									PRODUCTIVE
G10144B	G10144	B	G10				7	2	5	10	2	6	4									PRODUCTIVE
G10145A	G10145	A	G10				7	2	5	9	3	4										PRODUCTIVE
G10146A	G10146	A	G10				7	4	3	11	6	3										PRODUCTIVE
G10146B	G10146	B	G10				6	0	0		0	0										PRODUCTIVE
G10147A	G10147	A	G10				7	2	5	8	4	4	7									PRODUCTIVE
G10147B	G10147	B	G10				7	3	4	8	2	6										PRODUCTIVE
G10148A	G10148	A	G10				11	6	5	12	0	0										PRODUCTIVE
G10148B	G10148	B	G10				4	0	0	11	5	6										PRODUCTIVE
G10149A	G10149	A	G10				1	1	0	11	4	7	7									PRODUCTIVE
G10149B	G10149	B	G10				9	4	5	10	2	6	8									PRODUCTIVE
G10150A	G10150	A	G10				8	5	3	10	1	4	9									PRODUCTIVE
G10150B	G10150	B	G10				7	5	2	10	0	0										PRODUCTIVE
G10151A	G10151	A	G10				8	4	3	8	2	4										PRODUCTIVE
G10151B	G10151	B	G10				11	4	7	13	4	7										PRODUCTIVE
G10152A	G10152	A	G10				9	6	3	9	4	5										PRODUCTIVE
G10152B	G10152	B	G10				3	0	3	1	0	1	6									PRODUCTIVE
G10153A	G10153	A	G10				8	5	3	14	7	3										PRODUCTIVE
G10153B	G10153	B	G10				7	4	3	10	4	5										PRODUCTIVE
G10154A	G10154	A	G10				8	4	4	9	2	7	11									PRODUCTIVE
G10154B	G10154	B	G10				9	6	3	8	3	3	8									PRODUCTIVE
G10155A	G10155	A	G10				6	4	2	9	0	0										PRODUCTIVE
G10155B	G10155	B	G10				5	1	4	9	1	5	5									PRODUCTIVE
G10156A	G10156	A	G10				8	2	6	10	4	4	13									PRODUCTIVE
G10156B	G10156	B	G10				11	8	3	12	6	6	10									PRODUCTIVE
G10157A	G10157	A	G10				5	2	3	7	4	1	8									PRODUCTIVE
G10157B	G10157	B	G10				7	4	3	4	2	2	4									PRODUCTIVE
G10158A	G10158	A	G10				8	4	4	8	2	3	11									PRODUCTIVE
G10158B	G10158	B	G10				9	6	3	12	5	7	6									PRODUCTIVE
G10159A	G10159	A	G10				8	3	5	6	0	0										PRODUCTIVE
G10159B	G10159	B	G10				3	2	1	8	1	0	11									PRODUCTIVE
G10160A	G10160	A	G10				4	3	1	9	2	4	8									PRODUCTIVE
G10160B	G10160	B	G10				10	5	5	11	5	6	8									PRODUCTIVE
G10161A	G10161	A	G10				6	5	1	9	4	3	9									PRODUCTIVE
G10161B	G10161	B	G10				9	6	3	5	5	0	6									PRODUCTIVE
G10162A	G10162	A	G10				10	7	3	11	4	7	11									PRODUCTIVE
G10162B	G10162	B	G10				8	2	5	7	3	2	9									PRODUCTIVE
G10163A	G10163	A	G10				10	3	7	6	3	3	7									PRODUCTIVE
G10163B	G10163	B	G10				9	4	5	9	0	0										PRODUCTIVE
G10164A	G10164	A	G10				9	3	5	7	0	0	7									PRODUCTIVE
G10164B	G10164	B	G10				9	2	7	10	2	8	9									PRODUCTIVE
G10165A	G10165	A	G10				3	1	2	6	4	0	10									PRODUCTIVE
G10165B	G10165	B	G10				7	5	2	9	4	5	10									PRODUCTIVE
G10166A	G10166	A	G10				8	5	3	11	4	6	2									PRODUCTIVE
G10166B	G10166	B	G10				5	1	4	12	4	6	4									PRODUCTIVE
G10167A	G10167	A	G10				9	2	6	10	0	0	10									PRODUCTIVE
G10167B	G10167	B	G10				9	4	5	15	7	8										PRODUCTIVE
G10168A	G10168	A	G10				8	3	5	10	0	0										PRODUCTIVE
G10168B	G10168	B	G10				2	1	1	2	0	0										PRODUCTIVE
G10169A	G10169	A	G10				8	5	3	7	0	0										PRODUCTIVE
G10169B	G10169	B	G10				7	3	4	8	5	2										PRODUCTIVE
G10170A	G10170	A	G10				8	3	5	12	0	0										PRODUCTIVE
G10170B	G10170	B	G10				9	4	4	11	6	3	11									PRODUCTIVE
G10171A	G10171	A	G10				11	4	7	10	3	5										PRODUCTIVE
G10171B	G10171	B	G10				7	3	4	9	0	7										PRODUCTIVE
G10172A	G10172	A	G10				7	2	5	9	4	5	9									PRODUCTIVE
G10172B	G10172	B	G10				4	2	2	8	4	1	8									PRODUCTIVE
G10173A	G10173	A	G10				9	6	3	8	6	0	12									PRODUCTIVE
G10173B	G10173	B	G10				9	4	5	11	4	7	11									PRODUCTIVE
G10174A	G10174	A	G10				7	2	5	10	5	4	8									PRODUCTIVE
G10174B	G10174	B	G10				4	3	1	12	5	5	8									PRODUCTIVE
G10175A	G10175	A	G10				8	1	7	10	0	0										PRODUCTIVE
G10175B	G10175	B	G10				6	3	3	10	4	6	9									PRODUCTIVE
G11001A	G11001	A	G11		1	142	11	5	6	1	0	1										PRODUCTIVE
G11001B	G11001	B	G11		1	142	10	4	5	13	6	7										PRODUCTIVE
G11002A	G11002	A	G11		2	67	5	5	0	5	2	3										PRODUCTIVE
G11002B	G11002	B	G11		2	67	10	5	5	4	3	1										PRODUCTIVE
G11003A	G11003	A	G11		3	1	8	4	4	10	0	0										PRODUCTIVE
G11003B	G11003	B	G11		3	1	11	5	6	9	0	0										PRODUCTIVE
G11004A	G11004	A	G11		4	90	8	5	3	10	0	0										PRODUCTIVE
G11004B	G11004	B	G11		4	90	11	4	7	10	0	0										PRODUCTIVE
G11005A	G11005	A	G11		5	92	7	4	3	12	5	7										PRODUCTIVE
G11005B	G11005	B	G11		5	92	9	7	2	11	5	6										PRODUCTIVE
G11006A	G11006	A	G11		6	17	7	4	3	9	6	1										PRODUCTIVE
G11006B	G11006	B	G11		6	17	8	4	4	7	3	4										PRODUCTIVE
G11007A	G11007	A	G11		7	27	13	2	10	10	0	0										PRODUCTIVE
G11007B	G11007	B	G11		7	27	10	5	5	9	0	0										PRODUCTIVE
G11008A	G11008	A	G11		8	18	7	3	4	4	3	1										PRODUCTIVE
G11008B	G11008	B	G11		8	18	8	7	1	8	4	4										PRODUCTIVE
G11009A	G11009	A	G11		9	173	7	3	4	4	3	1										PRODUCTIVE
G11009B	G11009	B	G11		9	173	9	5	2	6	3	3										PRODUCTIVE
G11010A	G11010	A	G11		10	129	6	3	3	5	4	1	10									PRODUCTIVE
G11010B	G11010	B	G11		10	129	5	4	1	10	5	4										PRODUCTIVE
G11011A	G11011	A	G11		11	76	5	2	3	6	1	5										PRODUCTIVE
G11011B	G11011	B	G11		11	76	9	4	5	9	1	8										PRODUCTIVE
G11012A	G11012	A	G11		12	151	7	5	2	6	3	3										PRODUCTIVE
G11012B	G11012	B	G11		12	151	7	5	2	5	3	2	9									PRODUCTIVE
G11013A	G11013	A	G11		13	38	7	3	4	12	6	6										PRODUCTIVE
G11013B	G11013	B	G11		13	38	11	7	4	11	4	7										PRODUCTIVE
G11014A	G11014	A	G11		14	85	8	6	2	8	6	2										PRODUCTIVE
G11014B	G11014	B	G11		14	85	10	3	7	12	7	5										PRODUCTIVE
G11015A	G11015	A	G11		15	117	9	3	6	13	6	4										PRODUCTIVE
G11015B	G11015	B	G11		15	117	7	2	5	13	5	8										PRODUCTIVE
G11016A	G11016	A	G11		16	141	9	7	2	14	5	7										PRODUCTIVE
G11016B	G11016	B	G11		16	141	8	6	2	7	3	4	9									PRODUCTIVE
G11017A	G11017	A	G11		17	160	6	4	2	8	3	5										PRODUCTIVE
G11017B	G11017	B	G11		17	160	8	4	4	7	1	5										PRODUCTIVE
G11018A	G11018	A	G11		18	54	9	4	5	13	4	9										PRODUCTIVE
G11018B	G11018	B	G11		18	54	9	4	5	9	4	3										PRODUCTIVE
G11019A	G11019	A	G11		19	61		0	0		0	0										NONPRODUCTIVE	Non-Productive
G11019B	G11019	B	G11		19	61	10	6	4	6	4	2										PRODUCTIVE
G11020A	G11020	A	G11		20	109	7	3	4	10	5	5										PRODUCTIVE
G11020B	G11020	B	G11		20	109	11	4	7	8	4	4										PRODUCTIVE
G11021A	G11021	A	G11		21	93	10	3	4	9	0	0										PRODUCTIVE
G11021B	G11021	B	G11		21	93	8	3	5	11	5	4										PRODUCTIVE
G11022A	G11022	A	G11		22	163	6	4	2	5	4	1										PRODUCTIVE
G11022B	G11022	B	G11		22	163	5	2	3		0	0										PRODUCTIVE
G11023A	G11023	A	G11		23	12	5	3	2	11	6	5										PRODUCTIVE
G11023B	G11023	B	G11		23	12	11	5	6	12	2	10										PRODUCTIVE
G11024A	G11024	A	G11		24	125	9	6	3	9	5	4										PRODUCTIVE
G11024B	G11024	B	G11		24	125	10	3	7	8	4	4										PRODUCTIVE
G11025A	G11025	A	G11		25	80	7	3	1	9	7	2	6									PRODUCTIVE
G11025B	G11025	B	G11		25	80	7	4	3	6	6	0										PRODUCTIVE
G11026A	G11026	A	G11		26	108	8	3	3	10	2	5										PRODUCTIVE
G11026B	G11026	B	G11		26	108	10	5	4	9	6	5										PRODUCTIVE
G11027A	G11027	A	G11		27	123	5	4	1	7	4	3										PRODUCTIVE
G11027B	G11027	B	G11		27	123	8	5	3	5	4	1										PRODUCTIVE
G11028A	G11028	A	G11		28	79	11	9	1	10	5	5										PRODUCTIVE
G11028B	G11028	B	G11		28	79	8	4	3	4	2	1										PRODUCTIVE
G11029A	G11029	A	G11		28	106	10	7	3	12	8	4										PRODUCTIVE
G11029B	G11029	B	G11		28	106	7	6	1	9	6	3										PRODUCTIVE
G11030A	G11030	A	G11		30	20	6	0	6	5	1	3										PRODUCTIVE
G11030B	G11030	B	G11		30	20	8	4	4		0	0										PRODUCTIVE
G11031	G11031		G11		60	99	8	4	4	10	8	2										PRODUCTIVE
G11032A	G11032	A	G11		32	6	7	3	4	3	1	2										PRODUCTIVE
G11032B	G11032	B	G11		32	6	10	4	6	11	4	7										PRODUCTIVE
G11033A	G11033	A	G11		33	47	7	2	5	8	5	3										PRODUCTIVE
G11033B	G11033	B	G11		33	47	6	3	3	7	4	3										PRODUCTIVE
G11034A	G11034	A	G11		34	168	11	0	0		0	0										PRODUCTIVE
G11034B	G11034	B	G11		34	168	1	0	0		0	0										PRODUCTIVE
G11035A	G11035	A	G11		35	153	7	6	1	7	0	0										PRODUCTIVE
G11036A	G11036	A	G11		36	146	9	4	5	8	5	3										PRODUCTIVE
G11036B	G11036	B	G11		36	146	11	5	6	13	0	0										PRODUCTIVE
G11037A	G11037	A	G11		37	21	10	5	5		0	0										PRODUCTIVE
G11037B	G11037	B	G11		37	21	9	5	4	2	2	0										PRODUCTIVE
G11038A	G11038	A	G11		38	48	3	1	2		0	0										PRODUCTIVE
G11038B	G11038	B	G11		38	48	4	1	3		0	0										PRODUCTIVE
G11039A	G11039	A	G11		39	171	2	0	2		0	0										PRODUCTIVE
G11039B	G11039	B	G11		39	171	7	3	4	10	3	7										PRODUCTIVE
G11040A	G11040	A	G11		40	149	8	5	2	8	3	5										PRODUCTIVE
G11040B	G11040	B	G11		40	149	5	4	1	5	4	1										PRODUCTIVE
G11041A	G11041	A	G11		41	39	9	3	6	9	2	7										PRODUCTIVE
G11041B	G11041	B	G11		41	39	7	4	3	8	6	2										PRODUCTIVE
G11042A	G11042	A	G11		42	24	9	7	2	8	5	3										PRODUCTIVE
G11042B	G11042	B	G11		42	24	6	0	0		0	0										PRODUCTIVE	Litter missing
G11043A	G11043	A	G11		43	40	8	3	5	10	7	3										PRODUCTIVE
G11043B	G11043	B	G11		43	40	8	5	3	6	4	2										PRODUCTIVE
G11044A	G11044	A	G11		44	87	9	6	3		0	0										PRODUCTIVE
G11044B	G11044	B	G11		44	87	5	3	2	9	4	5										PRODUCTIVE
G11045A	G11045	A	G11		45	7	10	0	0	11	0	0										PRODUCTIVE
G11045B	G11045	B	G11		45	7	7	2	5	11	0	0										PRODUCTIVE
G11046A	G11046	A	G11		46	97	8	2	5	9	4	5										PRODUCTIVE
G11046B	G11046	B	G11		46	97	7	3	4		0	0										PRODUCTIVE
G11047A	G11047	A	G11		47	26	8	6	2	9	4	5										PRODUCTIVE
G11047B	G11047	B	G11		47	26	7	2	5	10	6	4										PRODUCTIVE
G11048A	G11048	A	G11		48	133	6	2	4	11	3	7										PRODUCTIVE
G11048B	G11048	B	G11		48	133	8	4	4	11	3	8										PRODUCTIVE
G11049A	G11049	A	G11		49	86	8	2	6	10	6	4										PRODUCTIVE
G11049B	G11049	B	G11		49	86	5	2	3	7	3	4										PRODUCTIVE
G11050A	G11050	A	G11		50	74	9	0	0	10	3	6										PRODUCTIVE	First litter wet box
G11050B	G11050	B	G11		50	74	5	4	1	6	4	1										PRODUCTIVE
G11051A	G11051	A	G11		51	22	1	1	0	10	4	4										PRODUCTIVE
G11051B	G11051	B	G11		51	22	4	1	3	5	3	1										PRODUCTIVE
G11052A	G11052	A	G11		52	148	7	5	2	6	2	4										PRODUCTIVE
G11052B	G11052	B	G11		52	148	9	3	6	10	6	4										PRODUCTIVE
G11053A	G11053	A	G11		53	132	2	0	0	2	0	0										PRODUCTIVE	First litter wet box
G11053B	G11053	B	G11		53	132	9	4	5	7	0	0										PRODUCTIVE
G11054A	G11054	A	G11		54	158	7	2	5	10	3	5										PRODUCTIVE
G11054B	G11054	B	G11		54	158	8	3	4	6	0	0										PRODUCTIVE
G11055A	G11055	A	G11		55	96	7	5	2	7	3	4										PRODUCTIVE
G11055B	G11055	B	G11		55	96	9	7	2	10	5	5										PRODUCTIVE
G11056A	G11056	A	G11		56	167	11	4	6	11	5	3										PRODUCTIVE
G11056B	G11056	B	G11		56	167	9	0	0	7	0	0										PRODUCTIVE
G11057A	G11057	A	G11		57	130		0	0		0	0										NONPRODUCTIVE	Non-Productive
G11057B	G11057	B	G11		57	130	9	4	5	8	0	0										PRODUCTIVE
G11058A	G11058	A	G11		58	8		0	0		0	0										OTHER	Litter born later - not recorded
G11058B	G11058	B	G11		58	8	9	0	2		0	0										PRODUCTIVE
G11059A	G11059	A	G11		59	28	9	4	5	11	6	5										PRODUCTIVE
G11059B	G11059	B	G11		59	28	9	2	6	10	5	5										PRODUCTIVE
G11060A	G11060	A	G11		60	51	9	5	4	11	3	7										PRODUCTIVE
G11060B	G11060	B	G11		60	51	9	1	8	13	8	5										PRODUCTIVE
G11061A	G11061	A	G11		61	89	9	6	3	9	4	5										PRODUCTIVE
G11061B	G11061	B	G11		61	89	7	3	4	9	2	5										PRODUCTIVE
G11062A	G11062	A	G11		62	94	10	5	5	12	8	4										PRODUCTIVE
G11062B	G11062	B	G11		62	94	8	5	3	8	0	0										PRODUCTIVE
G11063A	G11063	A	G11		63	120	4	2	2	5	2	3										PRODUCTIVE
G11064A	G11064	A	G11		64	10	8	3	5	9	0	0										PRODUCTIVE
G11064B	G11064	B	G11		64	10	8	3	5	7	3	4										PRODUCTIVE
G11065A	G11065	A	G11		65	103	11	6	4		0	0										PRODUCTIVE
G11065B	G11065	B	G11		65	103	8	4	4		0	0										PRODUCTIVE
G11066A	G11066	A	G11		66	164	11	3	8	8	3	5										PRODUCTIVE
G11066B	G11066	B	G11		66	164	8	4	4	8	4	3										PRODUCTIVE
G11067A	G11067	A	G11		67	122	6	0	6	10	3	5										PRODUCTIVE
G11067B	G11067	B	G11		67	122	5	3	2	7	0	0										PRODUCTIVE
G11068A	G11068	A	G11		68	144	5	1	4	8	0	0										PRODUCTIVE
G11068B	G11068	B	G11		68	144	6	3	3	7	3	3										PRODUCTIVE
G11069A	G11069	A	G11		69	2	8	4	4	7	4	3										PRODUCTIVE
G11069B	G11069	B	G11		69	2	9	3	6		0	0										PRODUCTIVE
G11070A	G11070	A	G11		70	36	9	4	5	9	2	7										PRODUCTIVE
G11070B	G11070	B	G11		70	36	9	5	4	11	8	3										PRODUCTIVE
G11071A	G11071	A	G11		71	55	6	3	3		0	0										PRODUCTIVE
G11072A	G11072	A	G11		72	113	9	4	5	8	6	2										PRODUCTIVE
G11072B	G11072	B	G11		72	113	7	3	4	9	0	0										PRODUCTIVE
G11073A	G11073	A	G11		73	44	2	1	1	3	0	3										PRODUCTIVE
G11073B	G11073	B	G11		73	44	8	5	3	9	6	3										PRODUCTIVE
G11074A	G11074	A	G11		74	165	7	4	3	12	3	7										PRODUCTIVE
G11074B	G11074	B	G11		74	165	8	7	1		0	0										PRODUCTIVE
G11075A	G11075	A	G11		75	49	7	2	5	9	5	3										PRODUCTIVE
G11075B	G11075	B	G11		75	49	9	8	1	11	9	2										PRODUCTIVE
G11076A	G11076	A	G11		76	143	6	3	3	5	2	3										PRODUCTIVE
G11076B	G11076	B	G11		76	143	5	3	2	8	7	1										PRODUCTIVE
G11077A	G11077	A	G11		77	19	7	3	4	10	4	5										PRODUCTIVE
G11077B	G11077	B	G11		77	19	5	3	2	6	5	1										PRODUCTIVE
G11078A	G11078	A	G11		78	56	10	7	3	7	4	3										PRODUCTIVE
G11078B	G11078	B	G11		78	56	6	4	2		0	0										PRODUCTIVE
G11079A	G11079	A	G11		79	57	8	3	5	11	6	5										PRODUCTIVE
G11080A	G11080	A	G11		80	43	9	5	4	11	4	7										PRODUCTIVE
G11080B	G11080	B	G11		80	43	9	5	4	11	3	7										PRODUCTIVE
G11081A	G11081	A	G11		81	19	10	5	5	11	4	7										PRODUCTIVE
G11082A	G11082	A	G11		82	77	11	3	7	10	6	4										PRODUCTIVE
G11082B	G11082	B	G11		82	77	9	5	4	10	4	6										PRODUCTIVE
G11083	G11083		G11		150	162	8	4	4	10	6	7	7									PRODUCTIVE
G11084A	G11084	A	G11		84	101	10	3	6	12	5	7										PRODUCTIVE
G11084B	G11084	B	G11		84	101	9	3	6	10	5	5										PRODUCTIVE
G11085A	G11085	A	G11		85	72	8	4	4	4	2	2										PRODUCTIVE
G11085B	G11085	B	G11		85	72	10	5	5	9	0	0										PRODUCTIVE
G11086A	G11086	A	G11		86	35	10	7	3	10	7	3										PRODUCTIVE
G11086B	G11086	B	G11		86	35	5	3	2	6	3	3										PRODUCTIVE
G11087A	G11087	A	G11		87	53	10	7	3	7	3	4										PRODUCTIVE
G11087B	G11087	B	G11		87	53	7	4	3	10	4	6										PRODUCTIVE
G11088A	G11088	A	G11		88	13	6	4	2	7	6	0										PRODUCTIVE
G11088B	G11088	B	G11		88	13	6	4	2	8	4	4										PRODUCTIVE
G11089A	G11089	A	G11		89	147	9	6	3	10	7	3										PRODUCTIVE
G11089B	G11089	B	G11		89	147	8	1	7	7	4	3										PRODUCTIVE
G11090A	G11090	A	G11		90	115	6	3	3	9	0	0										PRODUCTIVE
G11090B	G11090	B	G11		90	115		0	0		0	0										NONPRODUCTIVE	Non-Productive
G11091A	G11091	A	G11		91	152	7	6	1	8	4	4										PRODUCTIVE
G11091B	G11091	B	G11		91	152	7	1	6	8	4	4										PRODUCTIVE
G11092A	G11092	A	G11		92	46	11	5	5	10	3	7										PRODUCTIVE
G11092B	G11092	B	G11		92	46	1	1	0	5	3	2										PRODUCTIVE
G11093A	G11093	A	G11		93	45	10	0	0	8	4	3										PRODUCTIVE
G11093B	G11093	B	G11		93	45	8	4	4	8	6	2										PRODUCTIVE
G11094A	G11094	A	G11		94	42	6	3	3	10	2	6										PRODUCTIVE
G11094B	G11094	B	G11		94	42	9	2	5	10	9	1										PRODUCTIVE
G11095A	G11095	A	G11		95	139	9	2	7	9	3	3										PRODUCTIVE
G11095B	G11095	B	G11		95	139	8	5	3	7	3	4										PRODUCTIVE
G11096A	G11096	A	G11		96	3	5	2	3	7	3	4										PRODUCTIVE
G11096B	G11096	B	G11		96	3	4	2	2		0	0										PRODUCTIVE
G11097A	G11097	A	G11		97	107	11	5	6	11	4	3										PRODUCTIVE
G11097B	G11097	B	G11		97	107	11	4	7	10	4	6										PRODUCTIVE
G11098A	G11098	A	G11		98	124	8	2	4		0	0										PRODUCTIVE
G11098B	G11098	B	G11		98	124	11	8	3		0	0										PRODUCTIVE
G11099A	G11099	A	G11		99	170	9	3	6		0	0										PRODUCTIVE
G11099B	G11099	B	G11		99	170	7	2	5	7	2	5										PRODUCTIVE
G11100A	G11100	A	G11		100	62	5	4	1	10	7	3										PRODUCTIVE
G11100B	G11100	B	G11		100	62	8	2	5	11	5	6										PRODUCTIVE
G11101A	G11101	A	G11		101	110	11	5	6	12	4	6										PRODUCTIVE
G11101B	G11101	B	G11		101	110	8	2	6	8	0	0										PRODUCTIVE	Second litter born dead
G11102A	G11102	A	G11		102	58	8	2	6	8	6	1										PRODUCTIVE
G11102B	G11102	B	G11		102	58	7	5	2	11	2	1										PRODUCTIVE
G11103A	G11103	A	G11		103	174		0	0		0	0										NOCARD	No card
G11103B	G11103	B	G11		103	174	7	4	3	7	3	4										PRODUCTIVE
G11104	G11104		G11		104	111	5	2	2	7	5	2										PRODUCTIVE
G11105A	G11105	A	G11		105	136	9	6	3		0	0										PRODUCTIVE	Second litter born late, not recorded
G11105B	G11105	B	G11		105	136	4	1	3	13	6	6										PRODUCTIVE
G11106A	G11106	A	G11		106	15	9	6	3	12	8	4										PRODUCTIVE
G11106B	G11106	B	G11		106	15	9	5	3	11	5	5										PRODUCTIVE
G11107A	G11107	A	G11		107	121	10	6	4	11	3	8										PRODUCTIVE
G11108A	G11108	A	G11		108	138	9	6	3	13	4	6										PRODUCTIVE
G11108B	G11108	B	G11		108	138	9	7	2	12	4	8										PRODUCTIVE
G11109A	G11109	A	G11		109	9	7	4	3	10	6	4										PRODUCTIVE
G11109B	G11109	B	G11		109	9	7	3	4	8	5	3										PRODUCTIVE
G11110A	G11110	A	G11		110	32	9	6	3	2	0	0										PRODUCTIVE	Second litter born dead
G11110B	G11110	B	G11		110	32	7	3	4	8	4	4										PRODUCTIVE
G11111A	G11111	A	G11		111	140	4	1	2		0	0										PRODUCTIVE
G11111B	G11111	B	G11		111	140	8	3	4		0	0										PRODUCTIVE
G11112A	G11112	A	G11		112	105	7	4	3	8	4	4										PRODUCTIVE
G11112B	G11112	B	G11		112	105	5	1	4	9	5	4										PRODUCTIVE
G11113A	G11113	A	G11		113	30	11	9	2	7	4	3										PRODUCTIVE
G11113B	G11113	B	G11		113	30	9	2	7	8	4	4										PRODUCTIVE
G11114A	G11114	A	G11		114	5	12	6	6		0	0										PRODUCTIVE
G11114B	G11114	B	G11		114	5		0	0		0	0										NONPRODUCTIVE	Non-Productive
G11115A	G11115	A	G11		115	137	1	1	0	8	5	3										PRODUCTIVE
G11115B	G11115	B	G11		115	137	2	1	1		0	0										PRODUCTIVE
G11116A	G11116	A	G11		116	157	8	5	3	7	2	5										PRODUCTIVE
G11116B	G11116	B	G11		116	157	9	6	3	10	5	5										PRODUCTIVE
G11117A	G11117	A	G11		117	78	7	4	3	11	7	4										PRODUCTIVE
G11117B	G11117	B	G11		117	78	6	5	1		0	0										PRODUCTIVE
G11118A	G11118	A	G11		118	11	11	4	7	13	2	11										PRODUCTIVE
G11118B	G11118	B	G11		118	11	9	4	5	5	2	3										PRODUCTIVE
G11119A	G11119	A	G11		119	69	9	4	5	8	2	7										PRODUCTIVE
G11119B	G11119	B	G11		119	69	9	3	5	8	0	0										PRODUCTIVE
G11120A	G11120	A	G11		120	75	3	2	1	9	7	2										PRODUCTIVE
G11120B	G11120	B	G11		120	75	6	5	1	6	0	0										PRODUCTIVE
G11121A	G11121	A	G11		121	59	7	4	3	11	7	4										PRODUCTIVE
G11121B	G11121	B	G11		121	59	10	7	3	14	8	6										PRODUCTIVE
G11122A	G11122	A	G11		122	60	9	4	5	12	3	4										PRODUCTIVE
G11122B	G11122	B	G11		122	60	9	6	3	11	5	6										PRODUCTIVE
G11123A	G11123	A	G11		123	16	8	3	5	5	1	4										PRODUCTIVE
G11123B	G11123	B	G11		123	16	5	2	3	9	5	4										PRODUCTIVE
G11124A	G11124	A	G11		124	134	10	5	5	7	4	3										PRODUCTIVE
G11124B	G11124	B	G11		124	134	8	1	7	14	10	4										PRODUCTIVE
G11125A	G11125	A	G11		125	127	7	5	2	10	5	5										PRODUCTIVE
G11125B	G11125	B	G11		125	127	6	3	2	8	4	3										PRODUCTIVE
G11126A	G11126	A	G11		126	34	8	6	2	6	4	1										PRODUCTIVE
G11127A	G11127	A	G11		127	70	12	6	6	12	6	6										PRODUCTIVE
G11127B	G11127	B	G11		127	70	11	4	7	8	3	5										PRODUCTIVE
G11128A	G11128	A	G11		128	155	5	2	3	13	0	0										PRODUCTIVE
G11128B	G11128	B	G11		128	155	8	4	4	9	5	4										PRODUCTIVE
G11129A	G11129	A	G11		129	37	8	4	4	8	5	2										PRODUCTIVE
G11129B	G11129	B	G11		129	37	5	2	3	7	4	3										PRODUCTIVE
G11130A	G11130	A	G11		130	81	10	4	6	10	5	5										PRODUCTIVE
G11130B	G11130	B	G11		130	81	10	2	8	8	5	1										PRODUCTIVE
G11131A	G11131	A	G11		131	128	8	5	3	7	3	4										PRODUCTIVE
G11131B	G11131	B	G11		131	128	7	2	5	8	3	5										PRODUCTIVE
G11132A	G11132	A	G11		132	68	9	4	4	13	6	7										PRODUCTIVE
G11132B	G11132	B	G11		132	68	9	4	5	13	5	8										PRODUCTIVE
G11133A	G11133	A	G11		133	112	1	0	0		0	0										PRODUCTIVE	Litter missing
G11133B	G11133	B	G11		133	112	11	5	6	12	5	7										PRODUCTIVE
G11134A	G11134	A	G11		134	118	7	2	5	8	4	4										PRODUCTIVE
G11134B	G11134	B	G11		134	118	9	3	6	9	3	6										PRODUCTIVE
G11135A	G11135	A	G11		135	14	11	9	2	11	5	6										PRODUCTIVE
G11135B	G11135	B	G11		135	14	9	4	5	14	7	6										PRODUCTIVE
G11136A	G11136	A	G11		136	88	7	2	5	10	5	5										PRODUCTIVE
G11136B	G11136	B	G11		136	88	7	2	5	11	6	5										PRODUCTIVE
G11137A	G11137	A	G11		137	23	6	3	3	10	0	0										PRODUCTIVE
G11137B	G11137	B	G11		137	23	9	2	7	7	3	4										PRODUCTIVE
G11138A	G11138	A	G11		138	150	11	7	4	12	6	6										PRODUCTIVE
G11138B	G11138	B	G11		138	150	8	2	3	11	6	5	9									PRODUCTIVE
G11139A	G11139	A	G11		139	4	10	3	7	10	4	6										PRODUCTIVE
G11139B	G11139	B	G11		139	4	8	5	3		0	0										PRODUCTIVE
G11140A	G11140	A	G11		140	95	4	2	2	5	2	3										PRODUCTIVE
G11140B	G11140	B	G11		140	95	9	5	4	6	0	0										PRODUCTIVE
G11141A	G11141	A	G11		141	29	5	3	2	9	3	4										PRODUCTIVE
G11141B	G11141	B	G11		141	29	12	7	5	10	8	2										PRODUCTIVE
G11142A	G11142	A	G11		142	161	11	5	6	12	4	7										PRODUCTIVE
G11143A	G11143	A	G11		143	50	4	1	3	6	4	2	6									PRODUCTIVE
G11143B	G11143	B	G11		143	50	6	2	4	6	0	0										PRODUCTIVE
G11144A	G11144	A	G11		144	104	7	1	6	9	5	4										PRODUCTIVE
G11144B	G11144	B	G11		144	104	6	2	4	7	6	1										PRODUCTIVE
G11145A	G11145	A	G11		145	131	8	4	4	9	5	4										PRODUCTIVE
G11145B	G11145	B	G11		145	131	6	4	2	8	5	2										PRODUCTIVE
G11146A	G11146	A	G11		146	126	8	2	5	11	7	4	8									PRODUCTIVE
G11146B	G11146	B	G11		146	126	8	3	5	9	6	3										PRODUCTIVE
G11147A	G11147	A	G11		147	82	6	3	3	7	2	5										PRODUCTIVE
G11147B	G11147	B	G11		147	82	8	5	3	4	0	3										PRODUCTIVE
G11148A	G11148	A	G11		148	73	5	4	1		0	0										PRODUCTIVE
G11148B	G11148	B	G11		148	73	8	3	5	8	5	1										PRODUCTIVE
G11149A	G11149	A	G11		149	116	8	3	5	11	2	6										PRODUCTIVE
G11149B	G11149	B	G11		149	116	8	4	4		0	0										PRODUCTIVE
G11150A	G11150	A	G11		150	33	9	2	7	9	5	4	11									PRODUCTIVE
G11150B	G11150	B	G11		150	33	6	2	4	7	3	2										PRODUCTIVE
G11151A	G11151	A	G11		151	98	8	1	7	11	5	6										PRODUCTIVE
G11151B	G11151	B	G11		151	98	4	2	2	8	2	5										PRODUCTIVE
G11152A	G11152	A	G11		152	135	10	2	6	8	3	4										PRODUCTIVE
G11152B	G11152	B	G11		152	135	9	5	4	7	4	3										PRODUCTIVE
G11153A	G11153	A	G11		153	169	7	3	4	8	4	4										PRODUCTIVE
G11153B	G11153	B	G11		153	169	6	2	4	7	4	3										PRODUCTIVE
G11154A	G11154	A	G11		154	93	9	2	7	5	2	3										PRODUCTIVE
G11155A	G11155	A	G11		155	145	4	1	3	8	4	3										PRODUCTIVE
G11155B	G11155	B	G11		155	145	12	5	7	11	4	7										PRODUCTIVE
G11156A	G11156	A	G11		156	65	7	3	4	12	7	5										PRODUCTIVE
G11156B	G11156	B	G11		156	65	6	3	2	10	5	5										PRODUCTIVE
G11157A	G11157	A	G11		157	156	8	2	6	11	8	3										PRODUCTIVE
G11157B	G11157	B	G11		157	156	6	5	1	7	3	4										PRODUCTIVE
G11158A	G11158	A	G11		158	52	16	6	4	11	0	0										PRODUCTIVE
G11158B	G11158	B	G11		158	52	12	5	7	13	9	4										PRODUCTIVE
G11159A	G11159	A	G11		159	166	6	0	0	8	0	0										PRODUCTIVE	Litters missing
G11159B	G11159	B	G11		159	166	7	4	3	4	3	1										PRODUCTIVE
G11160A	G11160	A	G11		160	25	5	3	2	8	3	5										PRODUCTIVE
G11160B	G11160	B	G11		160	25	9	6	3	9	4	5										PRODUCTIVE
G11161A	G11161	A	G11		161	119	8	4	4	9	4	5										PRODUCTIVE
G11161B	G11161	B	G11		161	119	8	5	3		0	0										PRODUCTIVE
G11162A	G11162	A	G11		162	66	6	2	4	6	2	4										PRODUCTIVE
G11162B	G11162	B	G11		162	66	2	1	1	7	3	4										PRODUCTIVE
G11163A	G11163	A	G11		163	84	1	0	0	2	2	0										PRODUCTIVE
G11163B	G11163	B	G11		163	84	5	2	3	7	1	6										PRODUCTIVE
G11164A	G11164	A	G11		164	100	9	8	1	9	2	7										PRODUCTIVE
G11164B	G11164	B	G11		164	100	6	2	4	8	4	4	9									PRODUCTIVE
G11165A	G11165	A	G11		165	63	4	1	3	11	6	5										PRODUCTIVE
G11165B	G11165	B	G11		165	63	9	5	4	11	5	4										PRODUCTIVE
G11166A	G11166	A	G11		166	102	7	2	5	10	3	7										PRODUCTIVE
G11166B	G11166	B	G11		166	102	9	4	4	9	5	4										PRODUCTIVE
G11167A	G11167	A	G11		167	91	9	2	4	11	8	3										PRODUCTIVE
G11167B	G11167	B	G11		167	91	10	3	7	12	5	7										PRODUCTIVE
G11168A	G11168	A	G11		168	175	6	2	4	9	2	7										PRODUCTIVE
G11169A	G11169	A	G11		169	159	9	3	6	13	5	8										PRODUCTIVE
G11169B	G11169	B	G11		169	159	10	3	6		0	0										PRODUCTIVE
G11170A	G11170	A	G11		170	172	6	5	0	8	0	1	6									PRODUCTIVE
G11170B	G11170	B	G11		170	172	5	2	3	4	2	2	6									PRODUCTIVE
G11171A	G11171	A	G11		171	154	5	2	3	11	5	6										PRODUCTIVE
G11171B	G11171	B	G11		171	154	8	2	6	7	0	0										PRODUCTIVE
G11172A	G11172	A	G11		172	41	7	3	4	8	0	0										PRODUCTIVE
G11172B	G11172	B	G11		172	41	7	2	4	9	0	6										PRODUCTIVE
G11173A	G11173	A	G11		173	71	8	4	4	11	5	4										PRODUCTIVE
G11173B	G11173	B	G11		173	71	7	5	2	12	7	5										PRODUCTIVE
G11174A	G11174	A	G11		174	114	10	3	6		0	0										PRODUCTIVE
G11174B	G11174	B	G11		174	114	10	3	6	14	5	8										PRODUCTIVE
G11175A	G11175	A	G11		175	64	6	0	0	9	5	4										PRODUCTIVE
G11175B	G11175	B	G11		175	64	9	5	4	10	2	1										PRODUCTIVE
G12001A	G12001	A	G12		1	14	4	1	3		0	0										PRODUCTIVE
G12001B	G12001	B	G12		1	14	7	5	2	4	2	2										PRODUCTIVE
G12002A	G12002	A	G12		2	43	9	1	8	10	6	4										PRODUCTIVE
G12002B	G12002	B	G12		2	43	7	4	3	4	3	1										PRODUCTIVE
G12003A	G12003	A	G12		3	11	7	6	1	7	1	6										PRODUCTIVE
G12003B	G12003	B	G12		3	11	9	6	3	8	4	4										PRODUCTIVE
G12004A	G12004	A	G12		4	150	7	3	4	9	3	6										PRODUCTIVE
G12004B	G12004	B	G12		4	150	8	3	5	3	0	3										PRODUCTIVE
G12005A	G12005	A	G12		5	74	11	4	6	11	5	6										PRODUCTIVE
G12005B	G12005	B	G12		5	74	9	5	4	11	6	5										PRODUCTIVE
G12006A	G12006	A	G12		6	132	6	2	4	14	8	6										PRODUCTIVE
G12006B	G12006	B	G12		6	132	8	2	5	11	5	6										PRODUCTIVE
G12007A	G12007	A	G12		7	163	7	3	4	9	3	6										PRODUCTIVE
G12007B	G12007	B	G12		7	163	6	5	1	10	5	5										PRODUCTIVE
G12008A	G12008	A	G12		8	56	10	6	4	11	6	5										PRODUCTIVE
G12008B	G12008	B	G12		8	56	8	2	5	8	4	4										PRODUCTIVE
G12009A	G12009	A	G12		9	117	5	3	0	7	4	3										PRODUCTIVE
G12009B	G12009	B	G12		9	117	7	4	3	9	3	6										PRODUCTIVE
G12010A	G12010	A	G12		10	9	4	3	1	3	1	2										PRODUCTIVE
G12010B	G12010	B	G12		10	9	7	3	4	6	3	3										PRODUCTIVE
G12011A	G12011	A	G12		11	75	6	3	3	7	4	3										PRODUCTIVE
G12011B	G12011	B	G12		11	75	6	2	4		0	0										PRODUCTIVE
G12012A	G12012	A	G12		12	173	8	5	3	7	4	3										PRODUCTIVE
G12012B	G12012	B	G12		12	173	6	6	0	9	3	5										PRODUCTIVE
G12013A	G12013	A	G12		13	172	9	7	2	14	7	7										PRODUCTIVE
G12013B	G12013	B	G12		13	172	8	4	4	9	5	4										PRODUCTIVE
G12014A	G12014	A	G12		14	121	9	0	0	9	4	5										PRODUCTIVE	First Litter Pups FD
G12014B	G12014	B	G12		14	121	7	5	2	7	3	4										PRODUCTIVE
G12015A	G12015	A	G12		15	25	9	4	5	11	2	9										PRODUCTIVE
G12015B	G12015	B	G12		15	25	8	5	3		0	0										PRODUCTIVE
G12016A	G12016	A	G12		16	102	7	4	3	11	0	0										PRODUCTIVE	Second Litter Wet Box
G12016B	G12016	B	G12		16	102	9	3	6	9	4	5										PRODUCTIVE
G12017A	G12017	A	G12		17	88	5	1	4	10	4	5										PRODUCTIVE
G12017B	G12017	B	G12		17	88	6	1	5	9	4	5										PRODUCTIVE
G12018A	G12018	A	G12		135	165	7	5	2	10	2	9										PRODUCTIVE
G12018B	G12018	B	G12		135	165	7	3	4	8	5	3										PRODUCTIVE
G12019A	G12019	A	G12		19	4		0	0		0	0										NONPRODUCTIVE	Non-Productive
G12020A	G12020	A	G12		20	133	7	5	2	7	5	2										PRODUCTIVE
G12020B	G12020	B	G12		20	133	8	3	5	9	4	5										PRODUCTIVE
G12021A	G12021	A	G12		21	16	7	5	2	7	3	4										PRODUCTIVE
G12021B	G12021	B	G12		21	16	8	5	3	6	3	3										PRODUCTIVE
G12022A	G12022	A	G12		22	146	5	2	3	6	2	4										PRODUCTIVE
G12022B	G12022	B	G12		22	146	4	1	3	6	4	2										PRODUCTIVE
G12023A	G12023	A	G12		23	168	4	0	4	2	1	1										PRODUCTIVE
G12023B	G12023	B	G12		23	168	8	1	7	9	0	0										PRODUCTIVE	Second Litter Wet Box
G12024A	G12024	A	G12		24	19		0	0		0	0										NONPRODUCTIVE	Non-Productive
G12024B	G12024	B	G12		24	19	8	5	3	7	1	1										PRODUCTIVE
G12025A	G12025	A	G12		25	47	10	6	4	7	2	4										PRODUCTIVE
G12025B	G12025	B	G12		25	47	7	3	4	8	4	4										PRODUCTIVE
G12026A	G12026	A	G12		26	13	7	4	3	9	4	4										PRODUCTIVE
G12026B	G12026	B	G12		26	13	6	1	1	9	3	6										PRODUCTIVE
G12027A	G12027	A	G12		27	126	7	5	2	2	1	1										PRODUCTIVE
G12027B	G12027	B	G12		27	126	3	2	1	7	4	3										PRODUCTIVE
G12028A	G12028	A	G12		28	42	5	2	3	8	4	4										PRODUCTIVE
G12028B	G12028	B	G12		28	42	9	3	6		0	0										PRODUCTIVE
G12029A	G12029	A	G12		29	144	6	0	0	11	6	4										PRODUCTIVE	First Litter Missing
G12029B	G12029	B	G12		29	144	8	3	4	10	4	6										PRODUCTIVE
G12030A	G12030	A	G12		30	89	12	6	6	8	5	3										PRODUCTIVE
G12030B	G12030	B	G12		30	89	10	5	5	12	6	6										PRODUCTIVE
G12031A	G12031	A	G12		31	135	5	2	3	12	4	4										PRODUCTIVE
G12031B	G12031	B	G12		31	135	9	5	4	10	2	8										PRODUCTIVE
G12032A	G12032	A	G12		32	112	4	2	2	5	1	1										PRODUCTIVE
G12032B	G12032	B	G12		32	112		0	0		0	0										NOCARD	No card
G12033A	G12033	A	G12		33	66	5	3	2	6	1	5										PRODUCTIVE
G12033B	G12033	B	G12		33	66	8	3	5	10	4	6										PRODUCTIVE
G12034A	G12034	A	G12		35	29	9	4	5	9	2	7										PRODUCTIVE
G12034B	G12034	B	G12		35	29	7	4	3	9	3	5										PRODUCTIVE
G12035A	G12035	A	G12		35	30	6	1	5	7	2	5										PRODUCTIVE
G12035B	G12035	B	G12		35	30	8	4	3	8	4	4										PRODUCTIVE
G12036A	G12036	A	G12		36	52	10	0	0	9	1	8										PRODUCTIVE
G12036B	G12036	B	G12		36	52	7	3	4	8	4	4										PRODUCTIVE
G12037A	G12037	A	G12		37	119	9	5	4	14	6	5										PRODUCTIVE
G12037B	G12037	B	G12		37	119	10	3	7	8	2	6										PRODUCTIVE
G12038A	G12038	A	G12		38	2	6	2	4	8	3	5										PRODUCTIVE
G12039A	G12039	A	G12		39	62	6	6	0	10	6	4										PRODUCTIVE
G12039B	G12039	B	G12		39	62	8	4	4	7	2	5										PRODUCTIVE
G12040A	G12040	A	G12		40	53	6	2	4	10	5	3										PRODUCTIVE
G12040B	G12040	B	G12		40	53	8	4	4	9	2	7										PRODUCTIVE
G12041A	G12041	A	G12		41	136	5	4	1	9	5	4										PRODUCTIVE
G12041B	G12041	B	G12		41	136	8	3	5	11	7	4										PRODUCTIVE
G12042A	G12042	A	G12		42	161	9	5	4	8	3	3										PRODUCTIVE
G12042B	G12042	B	G12		42	161	7	4	3	7	5	2										PRODUCTIVE
G12043A	G12043	A	G12		43	37	5	0	5	6	3	3										PRODUCTIVE
G12043B	G12043	B	G12		43	37	5	0	5	11	6	5										PRODUCTIVE
G12044A	G12044	A	G12		44	166	7	6	1	7	5	2										PRODUCTIVE
G12044B	G12044	B	G12		44	166	4	1	3	2	0	2										PRODUCTIVE
G12045A	G12045	A	G12		45	96	8	4	4	9	4	5										PRODUCTIVE
G12045B	G12045	B	G12		45	96	7	2	5	9	2	7										PRODUCTIVE
G12046A	G12046	A	G12		46	153	6	5	1	7	3	4										PRODUCTIVE
G12046B	G12046	B	G12		46	153	7	4	3	7	2	5										PRODUCTIVE
G12047A	G12047	A	G12		47	80	6	2	4	12	6	6										PRODUCTIVE
G12047B	G12047	B	G12		47	80	5	2	3	6	3	3										PRODUCTIVE
G12048A	G12048	A	G12		48	35	8	3	5		0	0										PRODUCTIVE
G12048B	G12048	B	G12		48	35	10	5	4		0	0										PRODUCTIVE
G12049A	G12049	A	G12		49	152	8	4	4	10	3	7										PRODUCTIVE
G12049B	G12049	B	G12		49	152	7	4	3	11	5	6										PRODUCTIVE
G12050A	G12050	A	G12		50	138	7	2	5	9	6	3										PRODUCTIVE
G12050B	G12050	B	G12		50	138	9	2	7	8	4	4										PRODUCTIVE
G12051A	G12051	A	G12		51	147	9	3	6	13	5	8										PRODUCTIVE
G12051B	G12051	B	G12		51	147	8	5	4	10	4	5										PRODUCTIVE
G12052A	G12052	A	G12		52	169	6	2	4	5	3	2										PRODUCTIVE
G12052B	G12052	B	G12		52	169	7	4	3	6	3	3										PRODUCTIVE
G12053A	G12053	A	G12		53	55	9	4	5		0	0										PRODUCTIVE
G12053B	G12053	B	G12		53	55	5	2	3	8	4	4										PRODUCTIVE
G12054A	G12054	A	G12		54	101	1	0	0	3	1	2										PRODUCTIVE
G12054B	G12054	B	G12		54	101	8	3	5	11	4	7										PRODUCTIVE
G12055A	G12055	A	G12		55	54	6	3	3	7	3	4										PRODUCTIVE
G12055B	G12055	B	G12		55	54	7	3	4	7	7	0										PRODUCTIVE
G12056A	G12056	A	G12		56	122	7	4	3	8	6	2										PRODUCTIVE
G12056B	G12056	B	G12		56	122	3	0	3	5	2	2										PRODUCTIVE
G12057A	G12057	A	G12		57	64	8	2	6	6	1	5										PRODUCTIVE
G12057B	G12057	B	G12		57	64	8	7	1	8	8	0										PRODUCTIVE
G12058A	G12058	A	G12		90	76	8	2	6	12	4	8										PRODUCTIVE
G12059A	G12059	A	G12		59	39	7	7	0	6	1	5										PRODUCTIVE
G12059B	G12059	B	G12		59	39	6	4	2	8	5	3										PRODUCTIVE
G12060A	G12060	A	G12		60	87	9	5	4	6	2	4										PRODUCTIVE
G12060B	G12060	B	G12		60	87	8	3	5	9	5	4										PRODUCTIVE
G12061A	G12061	A	G12		61	83	4	1	3	4	1	3										PRODUCTIVE
G12061B	G12061	B	G12		61	83	9	5	3	13	6	7										PRODUCTIVE
G12062A	G12062	A	G12		62	131	8	3	5	10	2	8										PRODUCTIVE
G12062B	G12062	B	G12		62	131	8	3	5	10	6	4										PRODUCTIVE
G12063A	G12063	A	G12		63	92	7	3	4	9	2	7										PRODUCTIVE
G12063B	G12063	B	G12		63	92	8	4	4	5	3	2										PRODUCTIVE
G12064A	G12064	A	G12		64	155	9	3	6	12	5	6										PRODUCTIVE
G12064B	G12064	B	G12		64	155	8	2	6	12	8	4										PRODUCTIVE
G12065A	G12065	A	G12		65	142	5	2	3		0	0										PRODUCTIVE
G12065B	G12065	B	G12		65	142	3	2	1	6	1	5										PRODUCTIVE
G12066A	G12066	A	G12		66	106	10	5	5	10	7	3										PRODUCTIVE
G12066B	G12066	B	G12		66	106	10	5	5	10	5	5										PRODUCTIVE
G12067A	G12067	A	G12		67	137	7	2	5	8	4	4										PRODUCTIVE
G12067B	G12067	B	G12		67	137	9	3	6	9	4	5										PRODUCTIVE
G12068A	G12068	A	G12		68	170	11	3	8	8	4	4										PRODUCTIVE
G12068B	G12068	B	G12		68	170	7	1	6	8	2	6										PRODUCTIVE
G12069A	G12069	A	G12		69	134	7	3	4	9	4	5										PRODUCTIVE
G12069B	G12069	B	G12		69	134	7	5	2	9	5	4										PRODUCTIVE
G12070A	G12070	A	G12		70	167		0	0		0	0										NOCARD	No card
G12070B	G12070	B	G12		70	167	6	2	4	10	4	5										PRODUCTIVE
G12071A	G12071	A	G12		71	46	8	3	5	9	6	3										PRODUCTIVE
G12071B	G12071	B	G12		71	46	8	3	5	10	4	6										PRODUCTIVE
G12072A	G12072	A	G12		72	139	8	3	5	9	3	6										PRODUCTIVE
G12072B	G12072	B	G12		72	139	9	4	5		0	0										PRODUCTIVE
G12073A	G12073	A	G12		73	124	6	2	4	8	0	0										PRODUCTIVE	Second litter BD
G12073B	G12073	B	G12		73	124	6	5	1	6	5	1										PRODUCTIVE
G12074A	G12074	A	G12		74	105	7	3	4	7	2	5										PRODUCTIVE
G12074B	G12074	B	G12		74	105	5	4	1	7	4	3										PRODUCTIVE
G12075A	G12075	A	G12		75	58	10	6	4	10	6	4										PRODUCTIVE
G12075B	G12075	B	G12		75	58	9	5	4	8	0	0										PRODUCTIVE	Second litter wet box
G12076A	G12076	A	G12		76	90	9	6	3	8	3	5										PRODUCTIVE
G12076B	G12076	B	G12		76	90	9	3	6	9	4	5										PRODUCTIVE
G12077A	G12077	A	G12		77	51	9	7	2	9	6	3										PRODUCTIVE
G12077B	G12077	B	G12		77	51	10	7	3	10	6	4										PRODUCTIVE
G12078A	G12078	A	G12		78	10	8	4	4	10	4	6										PRODUCTIVE
G12078B	G12078	B	G12		78	10	10	3	7	7	5	2										PRODUCTIVE
G12079A	G12079	A	G12		79	57	5	4	1	7	3	4										PRODUCTIVE
G12079B	G12079	B	G12		79	57	9	2	7	10	4	6										PRODUCTIVE
G12080A	G12080	A	G12		80	7	7	3	4	8	4	4										PRODUCTIVE
G12080B	G12080	B	G12		80	7	8	2	6	9	4	5										PRODUCTIVE
G12081A	G12081	A	G12		81	68	10	6	4	10	3	7										PRODUCTIVE
G12081B	G12081	B	G12		81	68	8	6	2	4	1	3										PRODUCTIVE
G12082A	G12082	A	G12		82	23	10	4	6	9	3	6										PRODUCTIVE
G12082B	G12082	B	G12		82	23	6	3	3	8	5	3										PRODUCTIVE
G12083A	G12083	A	G12		83	162	8	4	4	11	3	6										PRODUCTIVE
G12083B	G12083	B	G12		83	162	8	5	3	10	5	5										PRODUCTIVE
G12084A	G12084	A	G12		84	120	6	2	4	9	5	4										PRODUCTIVE
G12084B	G12084	B	G12		84	120	9	3	6	13	9	4										PRODUCTIVE
G12085A	G12085	A	G12		85	31	9	5	4	11	5	6										PRODUCTIVE
G12085B	G12085	B	G12		85	31	8	3	4	11	4	7										PRODUCTIVE
G12086A	G12086	A	G12		86	174	2	1	1	8	2	6										PRODUCTIVE
G12086B	G12086	B	G12		86	174	7	6	1	7	5	2										PRODUCTIVE
G12087A	G12087	A	G12		87	18	8	4	3	8	3	5										PRODUCTIVE
G12087B	G12087	B	G12		87	18	6	2	4	8	5	3										PRODUCTIVE
G12088A	G12088	A	G12		88	98	8	3	5	9	4	5										PRODUCTIVE
G12088B	G12088	B	G12		88	98	11	4	6	13	5	8										PRODUCTIVE
G12089A	G12089	A	G12		89	140		0	0		0	0										NOCARD	No card
G12089B	G12089	B	G12		89	140	4	2	2	7	4	3										PRODUCTIVE
G12090A	G12090	A	G12		90	125	8	4	4	7	4	3										PRODUCTIVE
G12090B	G12090	B	G12		90	125	11	4	6		0	0										PRODUCTIVE
G12091A	G12091	A	G12		91	99	5	3	2	8	4	4										PRODUCTIVE
G12091B	G12091	B	G12		91	99		0	0		0	0										NOCARD	No card
G12092A	G12092	A	G12		92	48	9	2	6	7	2	5										PRODUCTIVE
G12092B	G12092	B	G12		92	48	8	5	3	8	4	4										PRODUCTIVE
G12093A	G12093	A	G12		93	40	11	4	7	9	6	3										PRODUCTIVE
G12093B	G12093	B	G12		93	40	4	1	3	7	4	3										PRODUCTIVE
G12094A	G12094	A	G12		94	50	9	3	6	7	5	2										PRODUCTIVE
G12094B	G12094	B	G12		94	50	8	3	5	10	4	6										PRODUCTIVE
G12095A	G12095	A	G12		95	116	8	2	6	8	2	6										PRODUCTIVE
G12095B	G12095	B	G12		95	116	8	2	6	10	5	5										PRODUCTIVE
G12096A	G12096	A	G12		96	97	9	3	6		0	0										PRODUCTIVE
G12096B	G12096	B	G12		96	97	10	4	6	7	2	5										PRODUCTIVE
G12097A	G12097	A	G12		97	21	10	6	4	10	5	5										PRODUCTIVE
G12097B	G12097	B	G12		97	21	8	4	3	9	4	5										PRODUCTIVE
G12098A	G12098	A	G12		98	159	10	6	4	11	7	4										PRODUCTIVE
G12098B	G12098	B	G12		98	159	9	8	1	2	0	2										PRODUCTIVE
G12099A	G12099	A	G12		99	61	11	8	1	11	6	5										PRODUCTIVE
G12099B	G12099	B	G12		99	61	6	3	3	11	6	5										PRODUCTIVE
G12100A	G12100	A	G12		100	6	5	1	4	11	8	3										PRODUCTIVE
G12100B	G12100	B	G12		100	6	6	3	3	10	5	5										PRODUCTIVE
G12101A	G12101	A	G12		101	148	8	3	5	4	1	3										PRODUCTIVE
G12101B	G12101	B	G12		101	148	10	7	3	13	4	6										PRODUCTIVE
G12102A	G12102	A	G12		102	115	8	4	3	8	0	0										PRODUCTIVE	Second litter wet box
G12102B	G12102	B	G12		102	115	8	4	4	6	3	3										PRODUCTIVE
G12103A	G12103	A	G12		103	107	8	3	4	12	6	6										PRODUCTIVE
G12103B	G12103	B	G12		103	107	6	3	3	10	0	0										PRODUCTIVE	Second litter wet box
G12104A	G12104	A	G12		104	100	9	3	5	4	3	1										PRODUCTIVE
G12104B	G12104	B	G12		104	100	10	3	4	11	3	5										PRODUCTIVE
G12105A	G12105	A	G12		105	129	6	5	1	8	3	5										PRODUCTIVE
G12105B	G12105	B	G12		105	129	11	7	4	10	7	3										PRODUCTIVE
G12106A	G12106	A	G12		106	44	7	3	4	13	7	6										PRODUCTIVE
G12106B	G12106	B	G12		106	44	6	3	3	11	6	3										PRODUCTIVE
G12107A	G12107	A	G12		107	73	9	5	4	10	4	6										PRODUCTIVE
G12107B	G12107	B	G12		107	73	9	2	7	10	0	0										PRODUCTIVE	Second litter wet box
G12108A	G12108	A	G12		108	86	10	5	5	12	6	6										PRODUCTIVE
G12108B	G12108	B	G12		108	86	8	5	3	10	2	6										PRODUCTIVE
G12109A	G12109	A	G12		109	1	9	3	6	8	3	5										PRODUCTIVE
G12109B	G12109	B	G12		109	1	9	4	4	7	4	3										PRODUCTIVE
G12110A	G12110	A	G12		110	90	7	4	3	12	8	3										PRODUCTIVE
G12111A	G12111	A	G12		111	149	6	4	2	6	2	4										PRODUCTIVE
G12111B	G12111	B	G12		111	149		0	0		0	0										NONPRODUCTIVE
G12112A	G12112	A	G12		112	3	11	8	3	11	9	2										PRODUCTIVE
G12112B	G12112	B	G12		112	3	8	2	6	9	4	4										PRODUCTIVE
G12113A	G12113	A	G12		113	78	7	2	5	9	8	1										PRODUCTIVE
G12113B	G12113	B	G12		113	78	10	8	2	8	4	4										PRODUCTIVE
G12114A	G12114	A	G12		114	79	9	5	4	9	6	3										PRODUCTIVE
G12114B	G12114	B	G12		114	79	5	4	1	8	6	6										PRODUCTIVE
G12115A	G12115	A	G12		115	85	7	0	0		0	0										PRODUCTIVE	Female & pups FD
G12115B	G12115	B	G12		115	85	8	4	4	10	5	5										PRODUCTIVE
G12116A	G12116	A	G12		116	69	7	4	3	7	2	5										PRODUCTIVE
G12116B	G12116	B	G12		116	69	7	4	3	8	2	6										PRODUCTIVE
G12117A	G12117	A	G12		117	110	12	5	10	14	7	7										PRODUCTIVE
G12117B	G12117	B	G12		117	110	7	2	5		0	0										PRODUCTIVE
G12118A	G12118	A	G12		118	28	9	4	4	10	8	1										PRODUCTIVE
G12118B	G12118	B	G12		118	28	10	7	3	12	7	5										PRODUCTIVE
G12119A	G12119	A	G12		119	141	7	3	4		0	0										PRODUCTIVE
G12119B	G12119	B	G12		119	141	2	2	0	12	3	9										PRODUCTIVE
G12120A	G12120	A	G12		120	156	12	5	7	8	3	5										PRODUCTIVE
G12120B	G12120	B	G12		120	156	10	5	5	12	5	7										PRODUCTIVE
G12121A	G12121	A	G12		121	123	9	4	5	7	3	4										PRODUCTIVE
G12121B	G12121	B	G12		121	123	10	2	8	9	3	6										PRODUCTIVE
G12122A	G12122	A	G12		122	154	6	2	2	5	2	3										PRODUCTIVE
G12122B	G12122	B	G12		122	154	5	3	2	4	1	3										PRODUCTIVE
G12123A	G12123	A	G12		123	171	7	2	4	10	6	4										PRODUCTIVE
G12123B	G12123	B	G12		123	171	9	4	5	10	5	5										PRODUCTIVE
G12124A	G12124	A	G12		124	91	5	2	3	9	2	7										PRODUCTIVE
G12124B	G12124	B	G12		124	91	8	4	4	8	4	4										PRODUCTIVE
G12125A	G12125	A	G12		125	103	8	6	2	10	6	4										PRODUCTIVE
G12125B	G12125	B	G12		125	103	7	4	3	10	8	2										PRODUCTIVE
G12126A	G12126	A	G12		126	63	8	3	5	9	2	6										PRODUCTIVE
G12126B	G12126	B	G12		126	63	9	0	0	8	4	4										PRODUCTIVE	First litter wet box
G12127A	G12127	A	G12		127	93	8	3	5	8	4	4										PRODUCTIVE
G12127B	G12127	B	G12		127	93	9	6	3	6	2	4										PRODUCTIVE
G12128A	G12128	A	G12		128	71	9	6	3	8	4	4										PRODUCTIVE
G12128B	G12128	B	G12		128	71	11	5	6		0	0										PRODUCTIVE
G12129A	G12129	A	G12		129	65	10	5	5	11	7	4										PRODUCTIVE
G12129B	G12129	B	G12		129	65	1	0	1	9	4	5										PRODUCTIVE
G12130A	G12130	A	G12		130	59	8	3	5	10	3	7										PRODUCTIVE
G12130B	G12130	B	G12		130	59	6	0	6	8	4	4										PRODUCTIVE
G12131A	G12131	A	G12		131	70	5	3	2	7	3	4										PRODUCTIVE
G12131B	G12131	B	G12		131	70	6	2	4	9	3	6										PRODUCTIVE
G12132A	G12132	A	G12		132	95	7	4	3	9	4	5										PRODUCTIVE
G12132B	G12132	B	G12		132	95	6	4	2	8	3	5										PRODUCTIVE
G12133A	G12133	A	G12		133	94	9	3	5	10	6	4										PRODUCTIVE
G12133B	G12133	B	G12		133	94	6	3	3	10	5	5										PRODUCTIVE
G12134A	G12134	A	G12		134	32	4	3	1	9	5	4										PRODUCTIVE
G12134B	G12134	B	G12		134	32	5	2	3	8	2	6										PRODUCTIVE
G12135A	G12135	A	G12		135	127	8	3	5	9	4	5										PRODUCTIVE
G12135B	G12135	B	G12		135	127	8	7	1	13	6	7										PRODUCTIVE
G12136A	G12136	A	G12		136	82	7	2	5	10	3	7										PRODUCTIVE
G12136B	G12136	B	G12		136	82	7	2	5	10	4	6										PRODUCTIVE
G12137A	G12137	A	G12		137	145	10	4	6	12	9	3										PRODUCTIVE
G12137B	G12137	B	G12		137	145	8	3	5	10	4	6										PRODUCTIVE
G12138A	G12138	A	G12		138	111	6	5	1	7	2	5										PRODUCTIVE
G12138B	G12138	B	G12		138	111	6	3	3	10	4	5										PRODUCTIVE
G12139A	G12139	A	G12		139	24	9	6	3	10	6	4										PRODUCTIVE
G12139B	G12139	B	G12		139	24	10	7	3	10	4	6										PRODUCTIVE
G12140A	G12140	A	G12		140	38	7	1	6	12	8	4										PRODUCTIVE
G12140B	G12140	B	G12		140	38	5	4	1	7	3	4										PRODUCTIVE
G12141A	G12141	A	G12		141	12	8	4	4	8	3	5										PRODUCTIVE
G12141B	G12141	B	G12		141	12	3	0	3		0	0										PRODUCTIVE
G12142A	G12142	A	G12		142	5	8	4	4	11	4	7										PRODUCTIVE
G12142B	G12142	B	G12		142	5	8	5	3	11	3	6										PRODUCTIVE
G12143A	G12143	A	G12		143	60	8	3	5	4	2	2										PRODUCTIVE
G12143B	G12143	B	G12		143	60	9	5	3	9	2	7										PRODUCTIVE
G12144A	G12144	A	G12		144	41	9	1	8	9	5	4										PRODUCTIVE
G12144B	G12144	B	G12		144	41	8	2	6	8	6	2										PRODUCTIVE
G12145A	G12145	A	G12		145	45	5	4	1	6	2	4										PRODUCTIVE
G12145B	G12145	B	G12		145	45	7	4	3	15	7	8										PRODUCTIVE
G12146A	G12146	A	G12		146	113	12	4	6		0	0										PRODUCTIVE
G12146B	G12146	B	G12		146	113	5	1	3	9	4	5										PRODUCTIVE
G12147A	G12147	A	G12		147	49	7	5	2	9	3	6										PRODUCTIVE
G12147B	G12147	B	G12		147	49	10	3	6	11	4	7										PRODUCTIVE
G12148A	G12148	A	G12		148	77	9	3	6	7	2	5										PRODUCTIVE
G12148B	G12148	B	G12		148	77	3	1	2	11	3	8										PRODUCTIVE
G12149A	G12149	A	G12		149	151	11	4	6	11	5	4										PRODUCTIVE
G12149B	G12149	B	G12		149	151	7	4	3	12	4	6										PRODUCTIVE
G12150A	G12150	A	G12		150	22	8	1	7	6	4	2										PRODUCTIVE
G12150B	G12150	B	G12		150	22	3	1	2	6	0	6										PRODUCTIVE
G12151A	G12151	A	G12		151	27	7	4	3	8	2	6										PRODUCTIVE
G12151B	G12151	B	G12		151	27	9	4	5	8	4	4										PRODUCTIVE
G12152A	G12152	A	G12		152	175	7	4	3	4	0	0										PRODUCTIVE	Second litter wet box
G12152B	G12152	B	G12		152	175	5	1	4	11	7	4										PRODUCTIVE
G12153A	G12153	A	G12		153	109	6	4	2	7	3	4										PRODUCTIVE
G12153B	G12153	B	G12		153	109	6	4	2	8	2	6										PRODUCTIVE
G12154A	G12154	A	G12		154	33	8	7	1	6	3	3										PRODUCTIVE
G12154B	G12154	B	G12		154	33	10	4	6	11	5	5										PRODUCTIVE
G12155A	G12155	A	G12		155	84	8	3	5	6	3	3										PRODUCTIVE
G12155B	G12155	B	G12		155	84		0	0		0	0										NOCARD	No card
G12156A	G12156	A	G12		156	36	9	5	4	7	5	2										PRODUCTIVE
G12156B	G12156	B	G12		156	36	7	3	4	3	2	1										PRODUCTIVE
G12157A	G12157	A	G12		157	143		0	0		0	0										NONPRODUCTIVE	Non-productive
G12157B	G12157	B	G12		157	143	5	2	3	6	2	4										PRODUCTIVE
G12158A	G12158	A	G12		158	26	7	4	3	8	3	5										PRODUCTIVE
G12158B	G12158	B	G12		158	26	15	6	9	6	2	4										PRODUCTIVE
G12159A	G12159	A	G12		159	20	7	4	3	9	3	6										PRODUCTIVE
G12159B	G12159	B	G12		159	20	5	3	2	5	1	4										PRODUCTIVE
G12160A	G12160	A	G12		160	8	8	2	6	11	6	5										PRODUCTIVE
G12160B	G12160	B	G12		160	8	9	4	4	12	5	7										PRODUCTIVE
G12161A	G12161	A	G12		161	15	9	4	5	11	7	4										PRODUCTIVE
G12161B	G12161	B	G12		161	15	7	4	2	8	4	4										PRODUCTIVE
G12162A	G12162	A	G12		162	164	11	6	5	11	6	5										PRODUCTIVE
G12162B	G12162	B	G12		162	164	4	3	1	3	2	1										PRODUCTIVE
G12163A	G12163	A	G12		163	118	8	4	4	7	4	3										PRODUCTIVE
G12163B	G12163	B	G12		163	118	9	7	2	10	7	3										PRODUCTIVE
G12164A	G12164	A	G12		164	108	8	5	3	10	4	6										PRODUCTIVE
G12164B	G12164	B	G12		164	108	11	5	6	8	4	4										PRODUCTIVE
G12165A	G12165	A	G12		165	114	7	6	1	9	4	5										PRODUCTIVE
G12165B	G12165	B	G12		165	114		0	0		0	0										OTHER	Cage discarded - male wounded
G12166A	G12166	A	G12		166	67	9	3	6	8	4	4										PRODUCTIVE
G12166B	G12166	B	G12		166	67	8	4	4	11	4	7										PRODUCTIVE
G12167A	G12167	A	G12		167	158	9	6	3	9	4	5										PRODUCTIVE
G12167B	G12167	B	G12		167	158	9	5	4	11	6	5										PRODUCTIVE
G12168A	G12168	A	G12		168	17	8	1	6	9	4	5										PRODUCTIVE
G12168B	G12168	B	G12		168	17	6	2	4	10	6	4										PRODUCTIVE
G12169A	G12169	A	G12		169	72	5	0	5	9	6	3										PRODUCTIVE
G12169B	G12169	B	G12		169	72	7	3	3	8	5	3										PRODUCTIVE
G12170A	G12170	A	G12		170	104	12	6	6	10	5	5										PRODUCTIVE
G12170B	G12170	B	G12		170	104	5	3	2	7	4	3										PRODUCTIVE
G12171A	G12171	A	G12		171	128	8	1	7		0	0										PRODUCTIVE
G12171B	G12171	B	G12		171	128	7	2	5	10	3	6										PRODUCTIVE
G12172A	G12172	A	G12		172	81	10	6	4	8	2	6										PRODUCTIVE
G12172B	G12172	B	G12		172	81	12	3	8	11	4	7										PRODUCTIVE
G12173A	G12173	A	G12		173	160	4	2	2	4	2	2										PRODUCTIVE
G12173B	G12173	B	G12		173	160	6	2	4	6	3	3										PRODUCTIVE
G12174A	G12174	A	G12		174	130	1	1	0	11	6	5										PRODUCTIVE
G12174B	G12174	B	G12		174	130	9	3	6	11	4	7										PRODUCTIVE
G12175A	G12175	A	G12		175	157	6	4	2	8	4	4										PRODUCTIVE
G12175B	G12175	B	G12		175	157	6	3	2	7	5	2										PRODUCTIVE
G13001A	G13001	A	G13		1	123	10	4	5	7	2	5				Wa x Wa		Wa	Wa			PRODUCTIVE
G13001B	G13001	B	G13		1	123	0	0	0		0	0				aa x WW		aa	WW			NONPRODUCTIVE
G13002A	G13002	A	G13		2	21	7	6	1		0	0				Wa x WW		Wa	WW			PRODUCTIVE
G13002B	G13002	B	G13		2	21	7	5	2		0	0				aa x WW		aa	WW			PRODUCTIVE
G13003A	G13003	A	G13		3	59	8	4	4		0	0				uu x uu		uu	uu			PRODUCTIVE
G13003B	G13003	B	G13		3	59	5	3	2		0	0				uu x uu		uu	uu			PRODUCTIVE
G13004A	G13004	A	G13		4	10	8	3	4	9	3	6	7	1	6	Wa x Wa		Wa	Wa			PRODUCTIVE
G13004B	G13004	B	G13		4	10	7	5	1	10	5	5	7	5	2	Wa x Wa		Wa	Wa			PRODUCTIVE
G13005A	G13005	A	G13		5	35	8	7	2	9	5	4				aa x WW		aa	WW			PRODUCTIVE
G13005B	G13005	B	G13		5	35	11	4	7	11	5	6				aa x WW		aa	WW			PRODUCTIVE
G13006A	G13006	A	G13		6	116	8	4	4	10	5	5	7			Wa x Wa		Wa	Wa			PRODUCTIVE
G13006B	G13006	B	G13		6	116	6	1	5	6	5	1	5	0	5	Wa x Wa		Wa	Wa			PRODUCTIVE
G13007A	G13007	A	G13		7	137	7	5	2	5	4	3	7	3	4	Wa x aa		Wa	aa			PRODUCTIVE
G13007B	G13007	B	G13		7	137	0	0	0		0	0				Wa x uu		Wa	uu			NONPRODUCTIVE
G13008A	G13008	A	G13		8	106	8	4	4		0	0				uu x uu		uu	uu			PRODUCTIVE
G13008B	G13008	B	G13		8	106	8	6	2		0	0				uu x uu		uu	uu			PRODUCTIVE
G13009A	G13009	A	G13		9	85	10	6	4	14	7	6				uu x aa		uu	aa			PRODUCTIVE
G13009B	G13009	B	G13		9	85	6	1	5	7	5	1				aa x WW		aa	WW			PRODUCTIVE
G13010A	G13010	A	G13		10	94	11	3	8	1	0	0				Wa x Wa		Wa	Wa			PRODUCTIVE
G13010B	G13010	B	G13		10	94	7	3	3	6	5	1	4	2	2	Wa x Wa		Wa	Wa			PRODUCTIVE
G13011A	G13011	A	G13		11	40	9	5	4	11	3	6				Wa x WW		Wa	WW			PRODUCTIVE
G13011B	G13011	B	G13		11	40	13	5	8	7	5	2				Wa x WW		Wa	WW			PRODUCTIVE
G13012A	G13012	A	G13		12	124	10	6	4	10	5	5				WW x aa		WW	aa			PRODUCTIVE
G13012B	G13012	B	G13		12	124	7	5	2	9	5	3	13	9	4	Wa x Wa		Wa	Wa			PRODUCTIVE
G13013A	G13013	A	G13		13	147	7	2	5	12	5	7	12	5	7	Wa x WW		Wa	WW			PRODUCTIVE
G13013B	G13013	B	G13		13	147	8	4	4	10	3	4				Wa x WW		Wa	WW			PRODUCTIVE
G13014A	G13014	A	G13		14	44	9	3	6	8	5	3				Wa x WW		Wa	WW			PRODUCTIVE
G13014B	G13014	B	G13		14	44	7	3	4	8	4	4	4	1	3	Wa x Wa		Wa	Wa			PRODUCTIVE
G13015A	G13015	A	G13		15	69	9	4	5		0	0				aa x aa		aa	aa			PRODUCTIVE
G13015B	G13015	B	G13		15	69	7	0	0		0	0				aa x aa		aa	aa			PRODUCTIVE
G13016A	G13016	A	G13		16	49	12	7	5	10	5	4	4	2	2	Wa x Wa		Wa	Wa			PRODUCTIVE
G13016B	G13016	B	G13		16	49	10	7	1	12	7	5	12	3	9	Wa x Wa		Wa	Wa			PRODUCTIVE
G13017A	G13017	A	G13		17	46	8	6	2		0	0				aa x WW		aa	WW			PRODUCTIVE
G13017B	G13017	B	G13		17	46	9	6	3		0	0				Wa x WW		Wa	WW			PRODUCTIVE
G13018A	G13018	A	G13		18	78	10	5	5	9	7	2				aa x WW		aa	WW			PRODUCTIVE
G13018B	G13018	B	G13		18	78	6	4	2	11	4	7				Wa x WW		Wa	WW			PRODUCTIVE
G13019A	G13019	A	G13		19	130	5	2	3	6	3	3	5	2	3	Wa x Wa		Wa	Wa			PRODUCTIVE
G13019B	G13019	B	G13		19	130	6	3	2	10	6	4				Wa x Wa		Wa	Wa			PRODUCTIVE
G13020A	G13020	A	G13		20	9	2	0	0	5	3	2				WW x Wa		WW	Wa			PRODUCTIVE
G13020B	G13020	B	G13		20	9	12	5	7	13	6	7				WW x aa		WW	aa			PRODUCTIVE
G13021A	G13021	A	G13		21	30	7	5	2		0	0				WW x WW		WW	WW			PRODUCTIVE
G13021B	G13021	B	G13		21	30	4	1	3	8	6	2				WW x Wa		WW	Wa			PRODUCTIVE
G13022A	G13022	A	G13		22	57	6	3	3	6	3	3				Wa x WW		Wa	WW			PRODUCTIVE
G13022B	G13022	B	G13		22	57	4	2	1	7	4	2				Wa x WW		Wa	WW			PRODUCTIVE
G13023A	G13023	A	G13		23	145	10	5	5	12	5	7				Wa x WW		Wa	WW			PRODUCTIVE
G13023B	G13023	B	G13		23	145	0	0	0		0	0				uu x WW		uu	WW			NONPRODUCTIVE
G13024A	G13024	A	G13		24	88	7	3	4		0	0				WW x WW		WW	WW			PRODUCTIVE
G13024B	G13024	B	G13		24	88	8	3	5		0	0				WW x WW		WW	WW			PRODUCTIVE
G13025A	G13025	A	G13		25	118	10	9	3		0	0				WW x WW		WW	WW			PRODUCTIVE
G13025B	G13025	B	G13		25	118	8	3	5	6	5	1				Wa x WW		Wa	WW			PRODUCTIVE
G13026A	G13026	A	G13		26	8	4	2	2	7	5	2	8	4	4	Wa x Wa		Wa	Wa			PRODUCTIVE
G13026B	G13026	B	G13		26	8	10	5	4	5	3	2				Wa x WW		Wa	WW			PRODUCTIVE
G13027A	G13027	A	G13		27	109	7	2	4	11	6	3				Wa x WW		Wa	WW			PRODUCTIVE
G13027B	G13027	B	G13		27	109	7	5	2	9	5	4				Wa x WW		Wa	WW			PRODUCTIVE
G13028A	G13028	A	G13		28	153	12	8	4		0	0				WW x WW		WW	WW			PRODUCTIVE
G13028B	G13028	B	G13		28	153	8	5	3	10	6	4				WW x WW		WW	WW			PRODUCTIVE
G13029A	G13029	A	G13		29	161	10	5	4		0	0				WW x WW		WW	WW			PRODUCTIVE
G13029B	G13029	B	G13		29	161	1	1	0	11	6	5				WW x Wa		WW	Wa			PRODUCTIVE
G13030A	G13030	A	G13		30	31	10	4	6	5	3	2				WW x Wa		WW	Wa			PRODUCTIVE
G13030B	G13030	B	G13		30	31	7	5	2	12	6	5				WW x Wa		WW	Wa			PRODUCTIVE
G13031A	G13031	A	G13		31	136	5	1	4	8	3	5				Wa x WW		Wa	WW			PRODUCTIVE
G13031B	G13031	B	G13		31	136	10	4	5	12	4	8				Wa x WW		Wa	WW			PRODUCTIVE
G13032A	G13032	A	G13		32	120	4	2	2	1	0	0	3	1	2	Wa x aa		Wa	aa			PRODUCTIVE
G13032B	G13032	B	G13		32	120	10	5	4	12	6	6				WW x Wa		WW	Wa			PRODUCTIVE
G13033A	G13033	A	G13		33	18	10	2	8		0	0				aa x aa		aa	aa			PRODUCTIVE
G13033B	G13033	B	G13		33	18	8	3	5		0	0				aa x aa		aa	aa			PRODUCTIVE
G13034A	G13034	A	G13		34	128	5	4	1		0	0				WW x WW		WW	WW			PRODUCTIVE
G13034B	G13034	B	G13		34	128	7	5	2		0	0				WW x WW		WW	WW			PRODUCTIVE
G13035A	G13035	A	G13		35	7	10	5	4		0	0				WW x Wa		WW	Wa			PRODUCTIVE
G13035B	G13035	B	G13		35	7	8	3	5		0	0				WW x aa		WW	aa			PRODUCTIVE
G13036A	G13036	A	G13		36	152	7	2	5	11	9	2				WW x Wa		WW	Wa			PRODUCTIVE
G13036B	G13036	B	G13		36	152	7	3	4	8	4	2				WW x Wa		WW	Wa			PRODUCTIVE
G13037A	G13037	A	G13		37	6	6	3	3	7	2	5				Wa x aa		Wa	aa			PRODUCTIVE
G13037B	G13037	B	G13		37	6	9	3	6	8	3	5				Wa x Wa		Wa	Wa			PRODUCTIVE
G13038A	G13038	A	G13		38	113	9	4	4	4	0	2				WW x Wa		WW	Wa			PRODUCTIVE
G13038B	G13038	B	G13		38	113	4	0	4	8	2	6	9	4	5	Wa x Wa		Wa	Wa			PRODUCTIVE
G13039A	G13039	A	G13		39	3	11	8	4	8	6	2				Wa x WW		Wa	WW			PRODUCTIVE
G13039B	G13039	B	G13		39	3	9	2	7	9	3	6				aa x WW		aa	WW			PRODUCTIVE
G13040A	G13040	A	G13		40	33	8	4	4	9	4	5				Wa x aa		Wa	aa			PRODUCTIVE
G13040B	G13040	B	G13		40	33	6	5	1	7	5	2				Wa x aa		Wa	aa			PRODUCTIVE
G13041A	G13041	A	G13		41	17	0	0	0		0	0				Wa x aa		Wa	aa			NONPRODUCTIVE
G13041B	G13041	B	G13		41	17	7	4	3	8	3	4				WW x Wa		WW	Wa			PRODUCTIVE
G13042A	G13042	A	G13		42	121	5	3	2		0	0				WW x WW		WW	WW			PRODUCTIVE
G13042B	G13042	B	G13		42	121	8	4	4		0	0				WW x WW		WW	WW			PRODUCTIVE
G13043A	G13043	A	G13		43	82	5	2	3	8	3	5	5	4	1	Wa x Wa		Wa	Wa			PRODUCTIVE
G13043B	G13043	B	G13		43	82	9	2	7	9	6	3				WW x Wa		WW	Wa			PRODUCTIVE
G13044A	G13044	A	G13		44	159	8	6	2	11	5	6	10	5	5	Wa x WW		Wa	WW			PRODUCTIVE
G13044B	G13044	B	G13		44	159	6	5	1	7	2	5				WW x WW		WW	WW			PRODUCTIVE
G13045A	G13045	A	G13		45	55	5	1	4	9	4	5				Wa x WW		Wa	WW			PRODUCTIVE
G13045B	G13045	B	G13		45	55	9	5	4	13	7	5				Wa x WW		Wa	WW			PRODUCTIVE
G13046A	G13046	A	G13		46	166	9	3	6		0	0				WW x aa		WW	aa			PRODUCTIVE
G13046B	G13046	B	G13		46	166	8	3	5		0	0				WW x aa		WW	aa			PRODUCTIVE
G13047A	G13047	A	G13		47	173	3	1	2		0	0				uu x WW		uu	WW			PRODUCTIVE
G13047B	G13047	B	G13		47	173	9	5	4		0	0				Wa x WW		Wa	WW			PRODUCTIVE
[truncated: 3,316 more rows]
