# Supplementary material for: Diversity Outbred Mice at 21: Maintaining Allelic Variation in the Face of Selection
Source: G3 (Bethesda). 2016 Sep 29;6(12):3893–902. doi: 10.1534/g3.116.035527 (PMC5144960; doi:10.1534/g3.116.035527)
Supplement: Supplementary file 2 [file 3893FileS2.xlsx]

## Sheet: Sheet1
rs#	Chr	GRCm38 position	Primer_AlleleX	Primer_AlleleY	Primer_Common	AlleleX	AlleleY
rs27943666	2	77521207	TGTTACCCATTGTACTCAATATTAGGCAA	TGTTACCCATTGTACTCAATATTAGGCAT	AATAGGAACATGGTTGATTCAAGGTGCTT	A	T
rs28048346	2	82741089	ATTGTCATTGCACTGTGCACACTC	TCATTGTCATTGCACTGTGCACACTA	TTGTCTCCTAGAGAGGTGAAGCCTA	C	A
rs28030588	2	83528891	TATCTAGCATGCATTGTTGAAATCATTTATC	TATATCTAGCATGCATTGTTGAAATCATTTATA	TAACTACTCTGAAAAGCACAGTGTGCAAA	C	A
