# Supplementary material for: Diversity Outbred Mice at 21: Maintaining Allelic Variation in the Face of Selection
Source: G3 (Bethesda). 2016 Sep 29;6(12):3893–902. doi: 10.1534/g3.116.035527 (PMC5144960; doi:10.1534/g3.116.035527)
Supplement: Supplementary file 5 [file 3893FileS5.xlsx]

## Sheet: Sheet 1
file
